# Supplementary material for: Interpreting the Pharmacological Mechanisms of Huachansu Capsules on Hepatocellular Carcinoma Through Combining Network Pharmacology and Experimental Evaluation
Source: Front Pharmacol. 2020 Apr 3;11:414. doi: 10.3389/fphar.2020.00414 (PMC7145978; doi:10.3389/fphar.2020.00414)
Supplement: Supplementary file 1 [file Table_1.xlsx]

## Sheet: Sheet1
Supplementay Table 1: Target genes of 11 bioactive components in HCSCs
Number	Compound	Protein name	Gene name	Uniprot ID
MOL 01	Cinobufagin	3-oxo-5-alpha-steroid 4-dehydrogenase 1	SRD5A1	P18405
MOL 01	Cinobufagin	Aldo-keto reductase family 1 member B10	AKR1B10	O60218
MOL 01	Cinobufagin	Acyl carrier protein, mitochondrial	NDUFAB1	O14561
MOL 01	Cinobufagin	Glucocorticoid receptor	NR3C1	P04150
MOL 01	Cinobufagin	Sodium/bile acid cotransporter	SLC10A1	Q14973
MOL 01	Cinobufagin	Vitamin D3 receptor	VDR	P11473
MOL 01	Cinobufagin	Tyrosine aminotransferase	TAT	P17735
MOL 01	Cinobufagin	Corticosteroid 11-beta-dehydrogenase isozyme 2	HSD11B2	P80365
MOL 01	Cinobufagin	Androgen receptor	AR	P10275
MOL 01	Cinobufagin	Sodium/potassium-transporting ATPase subunit alpha-1	ATP1A1	P05023
MOL 01	Cinobufagin	Ileal sodium/bile acid cotransporter	SLC10A2	Q12908
MOL 01	Cinobufagin	3-oxo-5-alpha-steroid 4-dehydrogenase 2	SRD5A2	P31213
MOL 01	Cinobufagin	UDP-glucuronosyltransferase 2B7	UGT2B7	P16662
MOL 01	Cinobufagin	25-hydroxyvitamin D-1 alpha hydroxylase, mitochondrial	CYP27B1	O15528
MOL 01	Cinobufagin	Cytochrome P450 3A4	CYP3A4	P08684
MOL 01	Cinobufagin	Microtubule-associated protein tau	MAPT	P10636
MOL 01	Cinobufagin	Mu-type opioid receptor	OPRM1	P35372
MOL 01	Cinobufagin	Delta-type opioid receptor	OPRD1	P41143
MOL 01	Cinobufagin	Kappa-type opioid receptor	OPRK1	P41145
MOL 01	Cinobufagin	Nociceptin receptor	OPRL1	P41146
MOL 01	Cinobufagin	Thromboxane A2 receptor	TBXA2R	P21731
MOL 01	Cinobufagin	Tyrosyl-DNA phosphodiesterase 1	TDP1	Q9NUW8
MOL 01	Cinobufagin	Muscleblind-like protein 1	MBNL1	Q9NR56
MOL 01	Cinobufagin	Muscleblind-like protein 2	MBNL2	Q5VZF2
MOL 01	Cinobufagin	Muscleblind-like protein 3	MBNL3	Q9NUK0
MOL 01	Cinobufagin	Cholinesterase	BCHE	P06276
MOL 01	Cinobufagin	Acetylcholinesterase	ACHE	P22303
MOL 01	Cinobufagin	Fatty-acid amide hydrolase	FAAH	O00519
MOL 01	Cinobufagin	Chymotrypsin-C	CTRC	Q99895
MOL 01	Cinobufagin	Chymotrypsin-like elastase family member 2A	CELA2A	P08217
MOL 01	Cinobufagin	Bile salt export pump	ABCB11	O95342
MOL 01	Cinobufagin	Potassium-transporting ATPase alpha chain 2	ATP12A	P54707
MOL 01	Cinobufagin	Carbonic anhydrase 4	CA4	P22748
MOL 01	Cinobufagin	Corticosteroid-binding globulin	SERPINA6	P08185
MOL 01	Cinobufagin	Testosterone 17-beta-dehydrogenase 3	HSD17B3	P37058
MOL 01	Cinobufagin	Glucose-6-phosphate 1-dehydrogenase	G6PD	P11413
MOL 01	Cinobufagin	Gamma-aminobutyric acid type B receptor subunit 1	GABBR1	Q9UBS5
MOL 01	Cinobufagin	G-protein coupled bile acid receptor 1	GPBAR1	Q8TDU6
MOL 01	Cinobufagin	Bile acid receptor	NR1H4	Q96RI1
MOL 01	Cinobufagin	Nuclear receptor subfamily 1 group I member 3	NR1I3	Q14994
MOL 01	Cinobufagin	Sex hormone-binding globulin	SHBG	P04278
MOL 01	Cinobufagin	Cycloartenol-C-24-methyltransferase	SMT1	Q9LM02
MOL 01	Cinobufagin	Solute carrier organic anion transporter family member 4C1	SLCO4C1	Q6ZQN7
MOL 02	Bufotoxin	Sodium/potassium-transporting ATPase subunit alpha-1	ATP1A1	P05023
MOL 02	Bufotoxin	B1 bradykinin receptor	BDKRB1	P46663
MOL 02	Bufotoxin	B2 bradykinin receptor	BDKRB2	P30411
MOL 02	Bufotoxin	Glutathionylspermidine synthase	GSP	P0AES0
MOL 02	Bufotoxin	Multidrug resistance-associated protein 4	ABCC4	O15439
MOL 02	Bufotoxin	Melanocyte-stimulating hormone receptor	MC1R	Q01726
MOL 02	Bufotoxin	Ileal sodium/bile acid cotransporter	SLC10A2	Q12908
MOL 02	Bufotoxin	CMP-N-acetylneuraminate-beta-galactosamide-alpha-2,3-sialyltransferase 1	ST3GAL1	Q11201
MOL 02	Bufotoxin	CMP-N-acetylneuraminate-beta-galactosamide-alpha-2,3-sialyltransferase 2	ST3GAL2	Q16842
MOL 02	Bufotoxin	Beta-galactoside alpha-2,6-sialyltransferase 1	ST6GAL1	P15907
MOL 02	Bufotoxin	Solute carrier organic anion transporter family member 4C1	SLCO4C1	Q6ZQN7
MOL 02	Bufotoxin	Stromelysin-1	MMP3	P08254
MOL 02	Bufotoxin	Interstitial collagenase	MMP1	P03956
MOL 02	Bufotoxin	Stromelysin-2	MMP10	P09238
MOL 02	Bufotoxin	Neutrophil collagenase	MMP8	P22894
MOL 02	Bufotoxin	Macrophage metalloelastase	MMP12	P39900
MOL 02	Bufotoxin	Collagenase 3	MMP13	P45452
MOL 02	Bufotoxin	Matrix metalloproteinase-27	MMP27	Q9H306
MOL 02	Bufotoxin	FAD-linked sulfhydryl oxidase ALR	GFER	P55789
MOL 02	Bufotoxin	Mu-type opioid receptor	OPRM1	P35372
MOL 02	Bufotoxin	Delta-type opioid receptor	OPRD1	P41143
MOL 02	Bufotoxin	Kappa-type opioid receptor	OPRK1	P41145
MOL 02	Bufotoxin	Nociceptin receptor	OPRL1	P41146
MOL 02	Bufotoxin	Angiotensin-converting enzyme	ACE	P12821
MOL 02	Bufotoxin	Angiotensin-converting enzyme 2	ACE2	Q9BYF1
MOL 02	Bufotoxin	Thromboxane A2 receptor	TBXA2R	P21731
MOL 02	Bufotoxin	Tyrosyl-DNA phosphodiesterase 1	TDP1	Q9NUW8
MOL 02	Bufotoxin	Disintegrin and metalloproteinase domain-containing protein 17	ADAM17	P78536
MOL 02	Bufotoxin	Muscleblind-like protein 1	MBNL1	Q9NR56
MOL 02	Bufotoxin	Muscleblind-like protein 2	MBNL2	Q5VZF2
MOL 02	Bufotoxin	Muscleblind-like protein 3	MBNL3	Q9NUK0
MOL 02	Bufotoxin	Cholinesterase	BCHE	P06276
MOL 02	Bufotoxin	Acetylcholinesterase	ACHE	P22303
MOL 02	Bufotoxin	Bile salt-activated lipase	CEL	P19835
MOL 02	Bufotoxin	Chymotrypsin-C	CTRC	Q99895
MOL 02	Bufotoxin	Chymotrypsin-like elastase family member 2A	CELA2A	P08217
MOL 03	Bufalin	3-oxo-5-alpha-steroid 4-dehydrogenase 1	SRD5A1	P18405
MOL 03	Bufalin	Aldo-keto reductase family 1 member B10	AKR1B10	O60218
MOL 03	Bufalin	Acyl carrier protein, mitochondrial	NDUFAB1	O14561
MOL 03	Bufalin	Mu-type opioid receptor	OPRM1	P35372
MOL 03	Bufalin	Glucocorticoid receptor	NR3C1	P04150
MOL 03	Bufalin	Vitamin D3 receptor	VDR	P11473
MOL 03	Bufalin	Corticosteroid 11-beta-dehydrogenase isozyme 2	HSD11B2	P80365
MOL 03	Bufalin	Androgen receptor	AR	P10275
MOL 03	Bufalin	Sodium/potassium-transporting ATPase subunit alpha-1	ATP1A1	P05023
MOL 03	Bufalin	C-8 sterol isomerase	ERG2	P11161
MOL 03	Bufalin	3-oxo-5-alpha-steroid 4-dehydrogenase 2	SRD5A2	P31213
MOL 03	Bufalin	UDP-glucuronosyltransferase 2B7	UGT2B7	P16662
MOL 03	Bufalin	25-hydroxyvitamin D-1 alpha hydroxylase, mitochondrial	CYP27B1	O15528
MOL 03	Bufalin	Steroid 17-alpha-hydroxylase/17,20 lyase	CYP17A1	P05093
MOL 03	Bufalin	72 kDa type IV collagenase	MMP2	P08253
MOL 03	Bufalin	Cytochrome P450 3A4	CYP3A4	P08684
MOL 03	Bufalin	Eukaryotic translation initiation factor 2-alpha kinase 3	EIF2AK3	Q9NZJ5
MOL 03	Bufalin	Caspase-3	CASP3	P42574
MOL 03	Bufalin	Transcription factor MYB3R-1	MYB	Q9S7G7
MOL 03	Bufalin	Poly [ADP-ribose] polymerase 1	PARP1	P09874
MOL 03	Bufalin	Interferon regulatory factor 3	IRF3	Q14653
MOL 03	Bufalin	Cytochrome P450 3A5	CYP3A5	P20815
MOL 03	Bufalin	Tumor necrosis factor receptor superfamily member 10A	TNFRSF10A	O00220
MOL 03	Bufalin	Glycogen synthase kinase-3 beta	GSK3B	P49841
MOL 03	Bufalin	Thromboxane A2 receptor	TBXA2R	P21731
MOL 03	Bufalin	Bile salt-activated lipase	CEL	P19835
MOL 03	Bufalin	Cannabinoid receptor 1	CNR1	P21554
MOL 03	Bufalin	Estrogen receptor	ESR1	P03372
MOL 03	Bufalin	Estrogen receptor beta	ESR2	Q92731
MOL 03	Bufalin	Cannabinoid receptor 2	CNR2	P34972
MOL 03	Bufalin	Muscleblind-like protein 1	MBNL1	Q9NR56
MOL 03	Bufalin	Muscleblind-like protein 2	MBNL2	Q5VZF2
MOL 03	Bufalin	Muscleblind-like protein 3	MBNL3	Q9NUK0
MOL 03	Bufalin	Chymotrypsin-C	CTRC	Q99895
MOL 03	Bufalin	Chymotrypsin-like elastase family member 2A	CELA2A	P08217
MOL 03	Bufalin	Chymotrypsin-like elastase family member 2B	CELA2B	P08218
MOL 03	Bufalin	Chymotrypsin-like elastase family member 3B	CELA3B	P08861
MOL 03	Bufalin	Chymotrypsin-like elastase family member 3A	CELA3A	P09093
MOL 03	Bufalin	POSSIBLE CELLULASE CELA1	CELA1	Q79G13
MOL 03	Bufalin	Bile salt export pump	ABCB11	O95342
MOL 03	Bufalin	Potassium-transporting ATPase alpha chain 2	ATP12A	P54707
MOL 03	Bufalin	Carbonic anhydrase 4	CA4	P22748
MOL 03	Bufalin	Carbonic anhydrase 1	CA1	P00915
MOL 03	Bufalin	Carbonic anhydrase 2	CA2	P00918
MOL 03	Bufalin	Corticosteroid-binding globulin	SERPINA6	P08185
MOL 03	Bufalin	Testosterone 17-beta-dehydrogenase 3	HSD17B3	P37058
MOL 03	Bufalin	DNA polymerase beta	POLB	P06746
MOL 03	Bufalin	Glucose-6-phosphate 1-dehydrogenase	G6PD	P11413
MOL 03	Bufalin	Gamma-aminobutyric acid type B receptor subunit 1	GABBR1	Q9UBS5
MOL 03	Bufalin	G-protein coupled bile acid receptor 1	GPBAR1	Q8TDU6
MOL 03	Bufalin	Mineralocorticoid receptor	NR3C2	P08235
MOL 03	Bufalin	Bile acid receptor	NR1H4	Q96RI1
MOL 03	Bufalin	Nuclear receptor subfamily 1 group I member 3	NR1I3	Q14994
MOL 03	Bufalin	Ileal sodium/bile acid cotransporter	SLC10A2	Q12908
MOL 03	Bufalin	Sodium/bile acid cotransporter	SLC10A1	Q14973
MOL 03	Bufalin	Sex hormone-binding globulin	SHBG	P04278
MOL 03	Bufalin	CMP-N-acetylneuraminate-beta-galactosamide-alpha-2,3-sialyltransferase 1	ST3GAL1	Q11201
MOL 03	Bufalin	CMP-N-acetylneuraminate-beta-galactosamide-alpha-2,3-sialyltransferase 2	ST3GAL2	Q16842
MOL 03	Bufalin	Cycloartenol-C-24-methyltransferase	SMT1	Q9LM02
MOL 03	Bufalin	Solute carrier organic anion transporter family member 1A1	SLCO1A1	Q9QXZ6
MOL 03	Bufalin	Solute carrier organic anion transporter family member 1A4	SLCO1A4	Q9EP96
MOL 03	Bufalin	Solute carrier organic anion transporter family member 4C1	SLCO4C1	Q6ZQN7
MOL 04	Bufotaline	Bile salt export pump	ABCB11	O95342
MOL 04	Bufotaline	Potassium-transporting ATPase alpha chain 2	ATP12A	P54707
MOL 04	Bufotaline	Sodium/potassium-transporting ATPase subunit alpha-1	ATP1A1	P05023
MOL 04	Bufotaline	Carbonic anhydrase 4	CA4	P22748
MOL 04	Bufotaline	Corticosteroid-binding globulin	SERPINA6	P08185
MOL 04	Bufotaline	Testosterone 17-beta-dehydrogenase 3	HSD17B3	P37058
MOL 04	Bufotaline	Glucose-6-phosphate 1-dehydrogenase	G6PD	P11413
MOL 04	Bufotaline	Gamma-aminobutyric acid type B receptor subunit 1	GABBR1	Q9UBS5
MOL 04	Bufotaline	Gamma-aminobutyric acid receptor subunit beta-2	GABRB2	P47870
MOL 04	Bufotaline	Gamma-aminobutyric acid receptor subunit gamma-1	GABRG1	Q8N1C3
MOL 04	Bufotaline	G-protein coupled bile acid receptor 1	GPBAR1	Q8TDU6
MOL 04	Bufotaline	Nuclear receptor subfamily 1 group I member 3	NR1I3	Q14994
MOL 04	Bufotaline	Sodium/bile acid cotransporter	SLC10A1	Q14973
MOL 04	Bufotaline	Kappa-type opioid receptor	OPRK1	P41145
MOL 04	Bufotaline	Sex hormone-binding globulin	SHBG	P04278
MOL 04	Bufotaline	CMP-N-acetylneuraminate-beta-galactosamide-alpha-2,3-sialyltransferase 2	ST3GAL2	Q16842
MOL 04	Bufotaline	Cycloartenol-C-24-methyltransferase	SMT1	Q9LM02
MOL 04	Bufotaline	Solute carrier organic anion transporter family member 4C1	SLCO4C1	Q6ZQN7
MOL 05	Resibufogenin	Bile salt export pump	ABCB11	O95342
MOL 05	Resibufogenin	Potassium-transporting ATPase alpha chain 2	ATP12A	P54707
MOL 05	Resibufogenin	Sodium/potassium-transporting ATPase subunit alpha-1	ATP1A1	P05023
MOL 05	Resibufogenin	Carbonic anhydrase 4	CA4	P22748
MOL 05	Resibufogenin	Carbonic anhydrase 1	CA1	P00915
MOL 05	Resibufogenin	Carbonic anhydrase 2	CA2	P00918
MOL 05	Resibufogenin	Corticosteroid-binding globulin	SERPINA6	P08185
MOL 05	Resibufogenin	Steroid 17-alpha-hydroxylase/17,20 lyase	CYP17A1	P05093
MOL 05	Resibufogenin	Testosterone 17-beta-dehydrogenase 3	HSD17B3	P37058
MOL 05	Resibufogenin	DNA polymerase beta	POLB	P06746
MOL 05	Resibufogenin	Glucose-6-phosphate 1-dehydrogenase	G6PD	P11413
MOL 05	Resibufogenin	Gamma-aminobutyric acid type B receptor subunit 1	GABBR1	Q9UBS5
MOL 05	Resibufogenin	G-protein coupled bile acid receptor 1	GPBAR1	Q8TDU6
MOL 05	Resibufogenin	Mineralocorticoid receptor	NR3C2	P08235
MOL 05	Resibufogenin	Bile acid receptor	NR1H4	Q96RI1
MOL 05	Resibufogenin	Nuclear receptor subfamily 1 group I member 3	NR1I3	Q14994
MOL 05	Resibufogenin	Ileal sodium/bile acid cotransporter	SLC10A2	Q12908
MOL 05	Resibufogenin	Sodium/bile acid cotransporter	SLC10A1	Q14973
MOL 05	Resibufogenin	Sex hormone-binding globulin	SHBG	P04278
MOL 05	Resibufogenin	Sonic hedgehog protein	SHH	Q15465
MOL 05	Resibufogenin	CMP-N-acetylneuraminate-beta-galactosamide-alpha-2,3-sialyltransferase 1	ST3GAL1	Q11201
MOL 05	Resibufogenin	CMP-N-acetylneuraminate-beta-galactosamide-alpha-2,3-sialyltransferase 2	ST3GAL2	Q16842
MOL 05	Resibufogenin	Cycloartenol-C-24-methyltransferase	SMT1	Q9LM02
MOL 05	Resibufogenin	Solute carrier organic anion transporter family member 1A1	SLCO1A1	Q9QXZ6
MOL 05	Resibufogenin	Solute carrier organic anion transporter family member 4C1	SLCO4C1	Q6ZQN7
MOL 05	Resibufogenin	3-oxo-5-alpha-steroid 4-dehydrogenase 1	SRD5A1	P18405
MOL 05	Resibufogenin	Aldo-keto reductase family 1 member B10	AKR1B10	O60218
MOL 05	Resibufogenin	Acyl carrier protein, mitochondrial	NDUFAB1	O14561
MOL 05	Resibufogenin	Glucocorticoid receptor	NR3C1	P04150
MOL 05	Resibufogenin	Vitamin D3 receptor	VDR	P11473
MOL 05	Resibufogenin	Cannabinoid receptor 2	CNR2	P34972
MOL 05	Resibufogenin	Tyrosine aminotransferase	TAT	P17735
MOL 05	Resibufogenin	Corticosteroid 11-beta-dehydrogenase isozyme 2	HSD11B2	P80365
MOL 05	Resibufogenin	Androgen receptor	AR	P10275
MOL 05	Resibufogenin	3-oxo-5-alpha-steroid 4-dehydrogenase 2	SRD5A2	P31213
MOL 05	Resibufogenin	UDP-glucuronosyltransferase 2B7	UGT2B7	P16662
MOL 05	Resibufogenin	25-hydroxyvitamin D-1 alpha hydroxylase, mitochondrial	CYP27B1	O15528
MOL 05	Resibufogenin	Cytochrome P450 3A4	CYP3A4	P08684
MOL 05	Resibufogenin	Phosphorylase b kinase regulatory subunit alpha, skeletal muscle isoform	PHKA1	P46020
MOL 05	Resibufogenin	cAMP-dependent protein kinase type II-beta regulatory subunit	PRKAR2B	P31323
MOL 05	Resibufogenin	Glutathione-specific gamma-glutamylcyclotransferase 2	CHAC2	Q8WUX2
MOL 05	Resibufogenin	Glutathione-specific gamma-glutamylcyclotransferase 1	CHAC1	Q9BUX1
MOL 05	Resibufogenin	Deoxyribodipyrimidine photo-lyase	PHRA	A9CJC9
MOL 05	Resibufogenin	Microtubule-associated protein tau	MAPT	P10636
MOL 05	Resibufogenin	Cannabinoid receptor 1	CNR1	P21554
MOL 05	Resibufogenin	Mu-type opioid receptor	OPRM1	P35372
MOL 05	Resibufogenin	Delta-type opioid receptor	OPRD1	P41143
MOL 05	Resibufogenin	Kappa-type opioid receptor	OPRK1	P41145
MOL 05	Resibufogenin	Nociceptin receptor	OPRL1	P41146
MOL 05	Resibufogenin	Tyrosyl-DNA phosphodiesterase 1	TDP1	Q9NUW8
MOL 05	Resibufogenin	Thromboxane A2 receptor	TBXA2R	P21731
MOL 05	Resibufogenin	Muscleblind-like protein 1	MBNL1	Q9NR56
MOL 05	Resibufogenin	Muscleblind-like protein 2	MBNL2	Q5VZF2
MOL 05	Resibufogenin	Muscleblind-like protein 3	MBNL3	Q9NUK0
MOL 05	Resibufogenin	Histone deacetylase 1	HDAC1	Q13547
MOL 05	Resibufogenin	Histone deacetylase 3	HDAC3	O15379
MOL 05	Resibufogenin	Histone deacetylase 2	HDAC2	Q92769
MOL 06	bufadienolide	Androgen receptor	AR	P10275
MOL 06	bufadienolide	Corticosteroid-binding globulin	SERPINA6	P08185
MOL 06	bufadienolide	Steroid 17-alpha-hydroxylase/17,20 lyase	CYP17A1	P05093
MOL 06	bufadienolide	Testosterone 17-beta-dehydrogenase 3	HSD17B3	P37058
MOL 06	bufadienolide	3-keto-steroid reductase	HSD17B7	P56937
MOL 06	bufadienolide	C-8 sterol isomerase	ERG2	P11161
MOL 06	bufadienolide	Fatty acid-binding protein, liver	FABP1	P07148
MOL 06	bufadienolide	Glucose-6-phosphate 1-dehydrogenase	G6PD	P11413
MOL 06	bufadienolide	Gamma-aminobutyric acid type B receptor subunit 1	GABBR1	Q9UBS5
MOL 06	bufadienolide	Gamma-aminobutyric acid receptor subunit beta-2	GABRB2	P47870
MOL 06	bufadienolide	Gamma-aminobutyric acid receptor subunit gamma-1	GABRG1	Q8N1C3
MOL 06	bufadienolide	G-protein coupled bile acid receptor 1	GPBAR1	Q8TDU6
MOL 06	bufadienolide	Mineralocorticoid receptor	NR3C2	P08235
MOL 06	bufadienolide	Glutamate receptor ionotropic, NMDA 2C	GRIN2C	Q14957
MOL 06	bufadienolide	Glutamate receptor ionotropic, NMDA 2B	GRIN2B	Q13224
MOL 06	bufadienolide	Glutamate receptor ionotropic, NMDA 2D	GRIN2D	O15399
MOL 06	bufadienolide	Glutamate receptor ionotropic, NMDA 1	GRIN1	Q05586
MOL 06	bufadienolide	Nuclear receptor subfamily 1 group I member 3	NR1I3	Q14994
MOL 06	bufadienolide	Progesterone receptor	PGR	P06401
MOL 06	bufadienolide	Telomere resolvase ResT	REST	O50979
MOL 06	bufadienolide	Solute carrier family 22 member 2	SLC22A2	O15244
MOL 06	bufadienolide	Solute carrier family 22 member 3	SLC22A3	O75751
MOL 06	bufadienolide	3-oxo-5-alpha-steroid 4-dehydrogenase 1	SRD5A1	P18405
MOL 06	bufadienolide	3-oxo-5-alpha-steroid 4-dehydrogenase 2	SRD5A2	P31213
MOL 06	bufadienolide	Sex hormone-binding globulin	SHBG	P04278
MOL 06	bufadienolide	Cycloartenol-C-24-methyltransferase	SMT1	Q9LM02
MOL 06	bufadienolide	Solute carrier organic anion transporter family member 1A1	SLCO1A1	Q9QXZ6
MOL 06	bufadienolide	Thromboxane A2 receptor	TBXA2R	P21731
MOL 06	bufadienolide	Bile salt-activated lipase	CEL	P19835
MOL 06	bufadienolide	Microtubule-associated protein tau	MAPT	P10636
MOL 06	bufadienolide	Chymotrypsin-C	CTRC	Q99895
MOL 06	bufadienolide	Chymotrypsin-like elastase family member 2A	CELA2A	P08217
MOL 06	bufadienolide	Chymotrypsin-like elastase family member 2B	CELA2B	P08218
MOL 06	bufadienolide	Chymotrypsin-like elastase family member 3B	CELA3B	P08861
MOL 06	bufadienolide	Chymotrypsin-like elastase family member 3A	CELA3A	P09093
MOL 06	bufadienolide	POSSIBLE CELLULASE CELA1	CELA1	Q79G13
MOL 06	bufadienolide	Muscleblind-like protein 1	MBNL1	Q9NR56
MOL 06	bufadienolide	Muscleblind-like protein 2	MBNL2	Q5VZF2
MOL 06	bufadienolide	Muscleblind-like protein 3	MBNL3	Q9NUK0
MOL 06	bufadienolide	Very-long-chain 3-oxoacyl-CoA reductase	HSD17B12	Q53GQ0
MOL 06	bufadienolide	Cannabinoid receptor 1	CNR1	P21554
MOL 07	Dehydrobufotenine	Tyrosyl-DNA phosphodiesterase 1	TDP1	Q9NUW8
MOL 07	Dehydrobufotenine	5-hydroxytryptamine 2A receptor	HTR2A	P28223
MOL 07	Dehydrobufotenine	Microtubule-associated protein tau	MAPT	P10636
MOL 07	Dehydrobufotenine	5-hydroxytryptamine receptor 3B	HTR3B	O95264
MOL 07	Dehydrobufotenine	5-hydroxytryptamine 3 receptor	HTR3A	P46098
MOL 07	Dehydrobufotenine	5-hydroxytryptamine 2C receptor	HTR2C	P28335
MOL 07	Dehydrobufotenine	5-hydroxytryptamine 2B receptor	HTR2B	P41595
MOL 07	Dehydrobufotenine	5-hydroxytryptamine 1A receptor	HTR1A	P08908
MOL 07	Dehydrobufotenine	5-hydroxytryptamine 1B receptor	HTR1B	P28222
MOL 07	Dehydrobufotenine	Cannabinoid receptor 1	CNR1	P21554
MOL 07	Dehydrobufotenine	Muscarinic acetylcholine receptor M1	CHRM1	P11229
MOL 07	Dehydrobufotenine	Epidermal growth factor receptor	EGFR	P00533
MOL 07	Dehydrobufotenine	Receptor tyrosine-protein kinase erbB-2	ERBB2	P04626
MOL 07	Dehydrobufotenine	Receptor tyrosine-protein kinase erbB-4	ERBB4	Q15303
MOL 07	Dehydrobufotenine	Receptor tyrosine-protein kinase erbB-3	ERBB3	P21860
MOL 08	Telocinobufagin	Potassium-transporting ATPase alpha chain 2	ATP12A	P54707
MOL 08	Telocinobufagin	Sodium/potassium-transporting ATPase subunit alpha-1	ATP1A1	P05023
MOL 08	Telocinobufagin	Krueppel-like factor 5	KLF5	Q13887
MOL 08	Telocinobufagin	Solute carrier organic anion transporter family member 4C1	SLCO4C1	Q6ZQN7
MOL 08	Telocinobufagin	3-oxo-5-alpha-steroid 4-dehydrogenase 1	SRD5A1	P18405
MOL 08	Telocinobufagin	Glucocorticoid receptor	NR3C1	P04150
MOL 08	Telocinobufagin	Vitamin D3 receptor	VDR	P11473
MOL 08	Telocinobufagin	Corticosteroid 11-beta-dehydrogenase isozyme 2	HSD11B2	P80365
MOL 08	Telocinobufagin	Androgen receptor	AR	P10275
MOL 08	Telocinobufagin	3-oxo-5-alpha-steroid 4-dehydrogenase 2	SRD5A2	P31213
MOL 08	Telocinobufagin	UDP-glucuronosyltransferase 2B7	UGT2B7	P16662
MOL 08	Telocinobufagin	25-hydroxyvitamin D-1 alpha hydroxylase, mitochondrial	CYP27B1	O15528
MOL 08	Telocinobufagin	Thromboxane A2 receptor	TBXA2R	P21731
MOL 08	Telocinobufagin	Bile salt-activated lipase	CEL	P19835
MOL 08	Telocinobufagin	Chymotrypsin-C	CTRC	Q99895
MOL 08	Telocinobufagin	Chymotrypsin-like elastase family member 2A	CELA2A	P08217
MOL 08	Telocinobufagin	Chymotrypsin-like elastase family member 2B	CELA2B	P08218
MOL 08	Telocinobufagin	Chymotrypsin-like elastase family member 3B	CELA3B	P08861
MOL 08	Telocinobufagin	Chymotrypsin-like elastase family member 3A	CELA3A	P09093
MOL 08	Telocinobufagin	POSSIBLE CELLULASE CELA1	CELA1	Q79G13
MOL 08	Telocinobufagin	Microtubule-associated protein tau	MAPT	P10636
MOL 08	Telocinobufagin	Muscleblind-like protein 1	MBNL1	Q9NR56
MOL 08	Telocinobufagin	Muscleblind-like protein 2	MBNL2	Q5VZF2
MOL 08	Telocinobufagin	Muscleblind-like protein 3	MBNL3	Q9NUK0
MOL 08	Telocinobufagin	Carbonic anhydrase 1	CA1	P00915
MOL 08	Telocinobufagin	Carbonic anhydrase 2	CA2	P00918
MOL 08	Telocinobufagin	Carbonic anhydrase 3	CA3	P07451
MOL 09	Cinobufotalin	3-oxo-5-alpha-steroid 4-dehydrogenase 1	SRD5A1	P18405
MOL 09	Cinobufotalin	Aldo-keto reductase family 1 member B10	AKR1B10	O60218
MOL 09	Cinobufotalin	Acyl carrier protein, mitochondrial	NDUFAB1	O14561
MOL 09	Cinobufotalin	Glucocorticoid receptor	NR3C1	P04150
MOL 09	Cinobufotalin	Vitamin D3 receptor	VDR	P11473
MOL 09	Cinobufotalin	Tyrosine aminotransferase	TAT	P17735
MOL 09	Cinobufotalin	Corticosteroid 11-beta-dehydrogenase isozyme 2	HSD11B2	P80365
MOL 09	Cinobufotalin	Androgen receptor	AR	P10275
MOL 09	Cinobufotalin	Secreted frizzled-related protein 1	SFRP1	Q8N474
MOL 09	Cinobufotalin	Sodium/potassium-transporting ATPase subunit alpha-1	ATP1A1	P05023
MOL 09	Cinobufotalin	Proteinase-activated receptor 1	F2R	P25116
MOL 09	Cinobufotalin	Ileal sodium/bile acid cotransporter	SLC10A2	Q12908
MOL 09	Cinobufotalin	3-oxo-5-alpha-steroid 4-dehydrogenase 2	SRD5A2	P31213
MOL 09	Cinobufotalin	UDP-glucuronosyltransferase 2B7	UGT2B7	P16662
MOL 09	Cinobufotalin	25-hydroxyvitamin D-1 alpha hydroxylase, mitochondrial	CYP27B1	O15528
MOL 09	Cinobufotalin	Microtubule-associated protein tau	MAPT	P10636
MOL 09	Cinobufotalin	Tyrosyl-DNA phosphodiesterase 1	TDP1	Q9NUW8
MOL 09	Cinobufotalin	Mu-type opioid receptor	OPRM1	P35372
MOL 09	Cinobufotalin	Delta-type opioid receptor	OPRD1	P41143
MOL 09	Cinobufotalin	Kappa-type opioid receptor	OPRK1	P41145
MOL 09	Cinobufotalin	Nociceptin receptor	OPRL1	P41146
MOL 09	Cinobufotalin	Muscleblind-like protein 1	MBNL1	Q9NR56
MOL 09	Cinobufotalin	Muscleblind-like protein 2	MBNL2	Q5VZF2
MOL 09	Cinobufotalin	Muscleblind-like protein 3	MBNL3	Q9NUK0
MOL 09	Cinobufotalin	Thromboxane A2 receptor	TBXA2R	P21731
MOL 09	Cinobufotalin	Cholinesterase	BCHE	P06276
MOL 09	Cinobufotalin	Acetylcholinesterase	ACHE	P22303
MOL 09	Cinobufotalin	Fatty-acid amide hydrolase	FAAH	O00519
MOL 09	Cinobufotalin	Monoglyceride lipase	MGLL	Q99685
MOL 09	Cinobufotalin	Bile salt-activated lipase	CEL	P19835
MOL 10	Desacetylcinobufotalin	3-oxo-5-alpha-steroid 4-dehydrogenase 1	SRD5A1	P18405
MOL 10	Desacetylcinobufotalin	Acyl carrier protein, mitochondrial	NDUFAB1	O14561
MOL 10	Desacetylcinobufotalin	Mu-type opioid receptor	OPRM1	P35372
MOL 10	Desacetylcinobufotalin	Glucocorticoid receptor	NR3C1	P04150
MOL 10	Desacetylcinobufotalin	Vitamin D3 receptor	VDR	P11473
MOL 10	Desacetylcinobufotalin	Corticosteroid 11-beta-dehydrogenase isozyme 2	HSD11B2	P80365
MOL 10	Desacetylcinobufotalin	Androgen receptor	AR	P10275
MOL 10	Desacetylcinobufotalin	Secreted frizzled-related protein 1	SFRP1	Q8N474
MOL 10	Desacetylcinobufotalin	Sodium/potassium-transporting ATPase subunit alpha-1	ATP1A1	P05023
MOL 10	Desacetylcinobufotalin	Alpha-mannosidase 2	ALPHA-MAN-IIA	Q24451
MOL 10	Desacetylcinobufotalin	Ileal sodium/bile acid cotransporter	SLC10A2	Q12908
MOL 10	Desacetylcinobufotalin	Beta-galactosidase	GLB1	P16278
MOL 10	Desacetylcinobufotalin	UDP-glucuronosyltransferase 2B7	UGT2B7	P16662
MOL 10	Desacetylcinobufotalin	25-hydroxyvitamin D-1 alpha hydroxylase, mitochondrial	CYP27B1	O15528
MOL 10	Desacetylcinobufotalin	Tyrosyl-DNA phosphodiesterase 1	TDP1	Q9NUW8
MOL 10	Desacetylcinobufotalin	Microtubule-associated protein tau	MAPT	P10636
MOL 10	Desacetylcinobufotalin	Muscleblind-like protein 1	MBNL1	Q9NR56
MOL 10	Desacetylcinobufotalin	Muscleblind-like protein 2	MBNL2	Q5VZF2
MOL 10	Desacetylcinobufotalin	Muscleblind-like protein 3	MBNL3	Q9NUK0
MOL 10	Desacetylcinobufotalin	Delta-type opioid receptor	OPRD1	P41143
MOL 10	Desacetylcinobufotalin	Kappa-type opioid receptor	OPRK1	P41145
MOL 10	Desacetylcinobufotalin	Nociceptin receptor	OPRL1	P41146
MOL 10	Desacetylcinobufotalin	Histone deacetylase 1	HDAC1	Q13547
MOL 10	Desacetylcinobufotalin	Histone deacetylase 6	HDAC6	Q9UBN7
MOL 10	Desacetylcinobufotalin	Histone deacetylase 3	HDAC3	O15379
MOL 10	Desacetylcinobufotalin	Histone deacetylase 2	HDAC2	Q92769
MOL 10	Desacetylcinobufotalin	Sodium/glucose cotransporter 1	SLC5A1	P13866
MOL 10	Desacetylcinobufotalin	Sodium/glucose cotransporter 2	SLC5A2	P31639
MOL 11	Desacetylcinobufagin	Bile salt export pump	ABCB11	O95342
MOL 11	Desacetylcinobufagin	Potassium-transporting ATPase alpha chain 2	ATP12A	P54707
MOL 11	Desacetylcinobufagin	Sodium/potassium-transporting ATPase subunit alpha-1	ATP1A1	P05023
MOL 11	Desacetylcinobufagin	Carbonic anhydrase 4	CA4	P22748
MOL 11	Desacetylcinobufagin	Corticosteroid-binding globulin	SERPINA6	P08185
MOL 11	Desacetylcinobufagin	Testosterone 17-beta-dehydrogenase 3	HSD17B3	P37058
MOL 11	Desacetylcinobufagin	Ecdysone receptor	ECR	P34021
MOL 11	Desacetylcinobufagin	Glucose-6-phosphate 1-dehydrogenase	G6PD	P11413
MOL 11	Desacetylcinobufagin	Gamma-aminobutyric acid type B receptor subunit 1	GABBR1	Q9UBS5
MOL 11	Desacetylcinobufagin	G-protein coupled bile acid receptor 1	GPBAR1	Q8TDU6
MOL 11	Desacetylcinobufagin	Bile acid receptor	NR1H4	Q96RI1
MOL 11	Desacetylcinobufagin	Nuclear receptor subfamily 1 group I member 3	NR1I3	Q14994
MOL 11	Desacetylcinobufagin	Sodium/bile acid cotransporter	SLC10A1	Q14973
MOL 11	Desacetylcinobufagin	Sex hormone-binding globulin	SHBG	P04278
MOL 11	Desacetylcinobufagin	Cycloartenol-C-24-methyltransferase	SMT1	Q9LM02
MOL 11	Desacetylcinobufagin	Solute carrier organic anion transporter family member 4C1	SLCO4C1	Q6ZQN7
MOL 11	Desacetylcinobufagin	3-oxo-5-alpha-steroid 4-dehydrogenase 1	SRD5A1	P18405
MOL 11	Desacetylcinobufagin	Acyl carrier protein, mitochondrial	NDUFAB1	O14561
MOL 11	Desacetylcinobufagin	Glucocorticoid receptor	NR3C1	P04150
MOL 11	Desacetylcinobufagin	Vitamin D3 receptor	VDR	P11473
MOL 11	Desacetylcinobufagin	Tyrosine aminotransferase	TAT	P17735
MOL 11	Desacetylcinobufagin	Corticosteroid 11-beta-dehydrogenase isozyme 2	HSD11B2	P80365
MOL 11	Desacetylcinobufagin	Androgen receptor	AR	P10275
MOL 11	Desacetylcinobufagin	Alpha-mannosidase 2	ALPHA-MAN-IIA	Q24451
MOL 11	Desacetylcinobufagin	Ileal sodium/bile acid cotransporter	SLC10A2	Q12908
MOL 11	Desacetylcinobufagin	3-oxo-5-alpha-steroid 4-dehydrogenase 2	SRD5A2	P31213
MOL 11	Desacetylcinobufagin	UDP-glucuronosyltransferase 2B7	UGT2B7	P16662
MOL 11	Desacetylcinobufagin	25-hydroxyvitamin D-1 alpha hydroxylase, mitochondrial	CYP27B1	O15528
MOL 11	Desacetylcinobufagin	Steroid 17-alpha-hydroxylase/17,20 lyase	CYP17A1	P05093
MOL 11	Desacetylcinobufagin	Beta-galactosidase	GLB1	P16278
MOL 11	Desacetylcinobufagin	Thromboxane A2 receptor	TBXA2R	P21731
MOL 11	Desacetylcinobufagin	Microtubule-associated protein tau	MAPT	P10636
MOL 11	Desacetylcinobufagin	Tyrosyl-DNA phosphodiesterase 1	TDP1	Q9NUW8
MOL 11	Desacetylcinobufagin	Mu-type opioid receptor	OPRM1	P35372
MOL 11	Desacetylcinobufagin	Delta-type opioid receptor	OPRD1	P41143
MOL 11	Desacetylcinobufagin	Kappa-type opioid receptor	OPRK1	P41145
MOL 11	Desacetylcinobufagin	Nociceptin receptor	OPRL1	P41146
MOL 11	Desacetylcinobufagin	Muscleblind-like protein 1	MBNL1	Q9NR56
MOL 11	Desacetylcinobufagin	Muscleblind-like protein 2	MBNL2	Q5VZF2
MOL 11	Desacetylcinobufagin	Muscleblind-like protein 3	MBNL3	Q9NUK0
MOL 11	Desacetylcinobufagin	Histone deacetylase 1	HDAC1	Q13547
MOL 11	Desacetylcinobufagin	Histone deacetylase 6	HDAC6	Q9UBN7
MOL 11	Desacetylcinobufagin	Histone deacetylase 3	HDAC3	O15379
MOL 11	Desacetylcinobufagin	Histone deacetylase 2	HDAC2	Q92769
MOL 11	Desacetylcinobufagin	Carbonic anhydrase 1	CA1	P00915
