# Supplementary material for: Interpreting the Pharmacological Mechanisms of Huachansu Capsules on Hepatocellular Carcinoma Through Combining Network Pharmacology and Experimental Evaluation
Source: Front Pharmacol. 2020 Apr 3;11:414. doi: 10.3389/fphar.2020.00414 (PMC7145978; doi:10.3389/fphar.2020.00414)
Supplement: Supplementary file 2 [file Table_2.xlsx]

## Sheet: Sheet1
Supplementay Table 2: HCC-related genes from databases
Number	Gene symbol	Gene name	Database
1	A2M	alpha-2-macroglobulin	OncoDB.HCC
2	AGXT	alanine-glyoxylate aminotransferase	OncoDB.HCC
3	AKR1B10	aldo-keto reductase family 1, member B10 (aldose reductase)	OncoDB.HCC
4	ALB	albumin	OncoDB.HCC
5	ALDOB	aldolase B, fructose-bisphosphate	OncoDB.HCC
6	APOA1	apolipoprotein A-I	OncoDB.HCC
7	ARG1	arginase, liver	OncoDB.HCC
8	ASS1	argininosuccinate synthase 1	OncoDB.HCC
9	CA2	carbonic anhydrase II	OncoDB.HCC
10	CAP2	CAP, adenylate cyclase-associated protein, 2 (yeast)	OncoDB.HCC
11	CCT3	chaperonin containing TCP1, subunit 3 (gamma)	OncoDB.HCC
12	CDKN1A	cyclin-dependent kinase inhibitor 1A (p21, Cip1)	OncoDB.HCC
13	CLIC1	chloride intracellular channel 1	OncoDB.HCC
14	CPS1	carbamoyl-phosphate synthase 1, mitochondrial	OncoDB.HCC
15	CTGF	connective tissue growth factor	OncoDB.HCC
16	CXCL12	chemokine (C-X-C motif) ligand 12	OncoDB.HCC
17	CYP2E1	cytochrome P450, family 2, subfamily E, polypeptide 1	OncoDB.HCC
18	DLGAP5	discs, large (Drosophila) homolog-associated protein 5	OncoDB.HCC
19	ETS2	v-ets erythroblastosis virus E26 oncogene homolog 2 (avian)	OncoDB.HCC
20	FABP5	fatty acid binding protein 5 (psoriasis-associated)	OncoDB.HCC
21	GLUL	glutamate-ammonia ligase	OncoDB.HCC
22	GNMT	glycine N-methyltransferase	OncoDB.HCC
23	GPC3	glypican 3	OncoDB.HCC
24	HDGF	hepatoma-derived growth factor	OncoDB.HCC
25	HMGA1	high mobility group AT-hook 1	OncoDB.HCC
26	HMMR	hyaluronan-mediated motility receptor (RHAMM)	OncoDB.HCC
27	HSP90B1	heat shock protein 90kDa beta (Grp94), member 1	OncoDB.HCC
28	HSPA5	heat shock 70kDa protein 5 (glucose-regulated protein, 78kDa)	OncoDB.HCC
29	HSPA8	heat shock 70kDa protein 8	OncoDB.HCC
30	HSPB1	heat shock 27kDa protein 1	OncoDB.HCC
31	IGF2	insulin-like growth factor 2 (somatomedin A)	OncoDB.HCC
32	IGF2R	insulin-like growth factor 2 receptor	OncoDB.HCC
33	IGFBP3	insulin-like growth factor binding protein 3	OncoDB.HCC
34	MAD2L1	MAD2 mitotic arrest deficient-like 1 (yeast)	OncoDB.HCC
35	MAT1A	methionine adenosyltransferase I, alpha	OncoDB.HCC
36	MDK	midkine (neurite growth-promoting factor 2)	OncoDB.HCC
37	MMP9	matrix metallopeptidase 9 (gelatinase B, 92kDa gelatinase, 92kDa type IV collagenase)	OncoDB.HCC
38	PCNA	proliferating cell nuclear antigen	OncoDB.HCC
39	PEG10	paternally expressed 10	OncoDB.HCC
40	PLG	plasminogen	OncoDB.HCC
41	PTTG1	pituitary tumor-transforming 1	OncoDB.HCC
42	RBP4	retinol binding protein 4, plasma	OncoDB.HCC
43	RPLP0	ribosomal protein, large, P0	OncoDB.HCC
44	SERPINF2	serpin peptidase inhibitor, clade F (alpha-2 antiplasmin, pigment epithelium derived factor), member 2	OncoDB.HCC
45	SPARC	secreted protein, acidic, cysteine-rich (osteonectin)	OncoDB.HCC
46	SPARCL1	SPARC-like 1 (hevin)	OncoDB.HCC
47	STMN1	stathmin 1	OncoDB.HCC
48	SULT2A1	sulfotransferase family, cytosolic, 2A, dehydroepiandrosterone (DHEA)-preferring, member 1	OncoDB.HCC
49	THBS1	thrombospondin 1	OncoDB.HCC
50	TOP2A	topoisomerase (DNA) II alpha 170kDa	OncoDB.HCC
51	UBD	ubiquitin D	OncoDB.HCC
52	VTN	vitronectin	OncoDB.HCC
53	ABCB1	Multidrug resistance protein 1	OncoDB.HCC
54	ABCG2	ATP-binding cassette sub-family G member 2	OncoDB.HCC
55	ACAT2	Acetyl-CoA acetyltransferase, cytosolic	OncoDB.HCC
56	ACP5	Tartrate-resistant acid phosphatase type 5 precursor	OncoDB.HCC
57	ADAM17	ADAM 17 precursor	OncoDB.HCC
58	AFM	Afamin precursor	OncoDB.HCC
59	AKAP13	LBC oncogene	OncoDB.HCC
60	AKT2	RAC-beta serine/threonine-protein kinase	OncoDB.HCC
61	ANGPT1	Eukaryotic translation initiation factor 3 subunit 6	OncoDB.HCC
62	ANGPT2	Angiopoietin-2 precursor	OncoDB.HCC
63	ANXA10	Annexin A10	OncoDB.HCC
64	APC	Adenomatous polyposis coli protein	OncoDB.HCC
65	APOE	Apolipoprotein E precursor	OncoDB.HCC
66	AR	Androgen receptor	OncoDB.HCC
67	ARRDC4	Arrestin domain-containing protein 4.	OncoDB.HCC
68	ASPH	Aspartyl/asparaginyl beta-hydroxylase	OncoDB.HCC
69	ATF6	Cyclic AMP-dependent transcription factor ATF-6 alpha	OncoDB.HCC
70	AURKA	Serine/threonine-protein kinase 6	OncoDB.HCC
71	AXIN1	Axin-1	OncoDB.HCC
72	AXIN2	Axin-2	OncoDB.HCC
73	BAD	Bcl2 antagonist of cell death	OncoDB.HCC
74	BAGE5	B melanoma antigen 3 precursor	OncoDB.HCC
75	BAX	Apoptosis regulator BAX, cytoplasmic isoform beta.	OncoDB.HCC
76	BCL10	B-cell lymphoma/leukemia 10	OncoDB.HCC
77	BIRC5	Baculoviral IAP repeat-containing protein 5	OncoDB.HCC
78	CA1	Carbonic anhydrase 1	OncoDB.HCC
79	CA3	Carbonic anhydrase 3	OncoDB.HCC
80	CASP1	Caspase-1 precursor	OncoDB.HCC
81	CASP3	Caspase-3 precursor	OncoDB.HCC
82	CBS	Cystathionine beta-synthase	OncoDB.HCC
83	CCNA2	Cyclin-A2	OncoDB.HCC
84	CCND1	G1/S-specific cyclin-D1	OncoDB.HCC
85	CCNE1	G1/S-specific cyclin-E1	OncoDB.HCC
86	CD163	Scavenger receptor cysteine-rich type 1 protein M130 precursor	OncoDB.HCC
87	CD302	CD302 antigen precursor	OncoDB.HCC
88	CD40	Tumor necrosis factor receptor superfamily member 5 precursor	OncoDB.HCC
89	CD44	CD44 antigen precursor	OncoDB.HCC
90	CD81	CD81 antigen	OncoDB.HCC
91	CD82	CD82 antigen	OncoDB.HCC
92	CD9	CD9 antigen	OncoDB.HCC
93	CD99	CD99 antigen precursor	OncoDB.HCC
94	CDC25A	M-phase inducer phosphatase 1	OncoDB.HCC
95	CDC25B	M-phase inducer phosphatase 2	OncoDB.HCC
96	CDC34	Ubiquitin-conjugating enzyme E2-32 kDa complementing	OncoDB.HCC
97	CDH1	Epithelial-cadherin precursor	OncoDB.HCC
98	CDH17	Cadherin-17 precursor	OncoDB.HCC
99	CDKN1B	Cyclin-dependent kinase inhibitor 1B	OncoDB.HCC
100	CDKN1C	Cyclin-dependent kinase inhibitor 1C	OncoDB.HCC
101	CDKN2A	Cyclin-dependent kinase inhibitor 2A	OncoDB.HCC
102	CDKN2B	Cyclin-dependent kinase 4 inhibitor B	OncoDB.HCC
103	CDKN2C	Cyclin-dependent kinase 6 inhibitor	OncoDB.HCC
104	CENTB1	Centaurin-beta 1	OncoDB.HCC
105	CIB2	Calcium and integrin-binding protein 2	OncoDB.HCC
106	CLDN4	Claudin-4	OncoDB.HCC
107	COL7A1	Collagen alpha-1(VII) chain precursor	OncoDB.HCC
108	COPA	Coatomer subunit alpha	OncoDB.HCC
109	COPS5	COP9 signalosome complex subunit 5	OncoDB.HCC
110	CREB3L3	cAMP responsive element binding protein 3-like 3	OncoDB.HCC
111	CRYL1	Lambda-crystallin homolog.	OncoDB.HCC
112	CSDA	DNA-binding protein A	OncoDB.HCC
113	CTAG1A	Cancer/testis antigen 1B	OncoDB.HCC
114	CTNNB1	Catenin beta-1	OncoDB.HCC
115	CXCL2	Macrophage inflammatory protein 2-alpha precursor	OncoDB.HCC
116	DACT1	Dapper homolog 1	OncoDB.HCC
117	DAD1	Dolichyl-diphosphooligosaccharide--protein glycosyltransferase subunit DAD1	OncoDB.HCC
118	DCC	Netrin receptor DCC precursor	OncoDB.HCC
119	DCN	Decorin precursor	OncoDB.HCC
120	DDX3X	ATP-dependent RNA helicase DDX3X	OncoDB.HCC
121	DEK	Protein DEK	OncoDB.HCC
122	DERL2	Derlin-2	OncoDB.HCC
123	DLC1	Rho-GTPase-activating protein 7	OncoDB.HCC
124	DNMT1	DNA (cytosine-5)-methyltransferase 1	OncoDB.HCC
125	DNMT3A	DNA (cytosine-5)-methyltransferase 3A	OncoDB.HCC
126	DNMT3B	DNA (cytosine-5)-methyltransferase 3B	OncoDB.HCC
127	DOCK4	Dedicator of cytokinesis protein 4	OncoDB.HCC
128	DUSP1	Dual specificity protein phosphatase 1	OncoDB.HCC
129	DYNLL2	Dynein light chain 2, cytoplasmic	OncoDB.HCC
130	E2F1	Transcription factor E2F1	OncoDB.HCC
131	EBAG9	Receptor-binding cancer antigen expressed on SiSo cells	OncoDB.HCC
132	ECGF1	Thymidine phosphorylase precursor	OncoDB.HCC
133	EDN1	Endothelin-1 precursor	OncoDB.HCC
134	EDNRB	Endothelin B receptor precursor	OncoDB.HCC
135	EFNA1	Ephrin-A1 precursor	OncoDB.HCC
136	EFNB1	Ephrin-B1 precursor	OncoDB.HCC
137	EGF	Pro-epidermal growth factor precursor	OncoDB.HCC
138	EGFR	Epidermal growth factor receptor precursor	OncoDB.HCC
139	EIF3S2	Eukaryotic translation initiation factor 3 subunit 2	OncoDB.HCC
140	EIF3S3	Eukaryotic translation initiation factor 3 subunit 3	OncoDB.HCC
141	ENG	Endoglin precursor	OncoDB.HCC
142	ENPP2	Ectonucleotide pyrophosphatase/phosphodiesterase 2	OncoDB.HCC
143	ERBB2	Receptor tyrosine-protein kinase erbB-2 precursor	OncoDB.HCC
144	ERBB3	Receptor tyrosine-protein kinase erbB-3 precursor	OncoDB.HCC
145	ERBB4	Receptor tyrosine-protein kinase erbB-4 precursor	OncoDB.HCC
146	ERCC1	DNA excision repair protein ERCC-1.	OncoDB.HCC
147	ESR1	Estrogen receptor	OncoDB.HCC
148	ETHE1	ETHE1 protein, mitochondrial precursor	OncoDB.HCC
149	ETV4	ETS translocation variant 4	OncoDB.HCC
150	EZH2	Enhancer of zeste homolog 2	OncoDB.HCC
151	F9	Coagulation factor IX precursor	OncoDB.HCC
152	FADD	FAS-associating death domain-containing protein	OncoDB.HCC
153	FAM10A6	Hsc70-interacting protein	OncoDB.HCC
154	FAS	Tumor necrosis factor receptor superfamily member 6 precursor	OncoDB.HCC
155	FATE1	Fetal and adult testis-expressed transcript protein	OncoDB.HCC
156	FGF1	Heparin-binding growth factor 1 precursor	OncoDB.HCC
157	FGF2	Heparin-binding growth factor 2 precursor	OncoDB.HCC
158	FGFR3	Fibroblast growth factor receptor 3 precursor	OncoDB.HCC
159	FHIT	Bis(5'-adenosyl)-triphosphatase	OncoDB.HCC
160	FKBP4	FK506-binding protein 4	OncoDB.HCC
161	FOS	Proto-oncogene protein c-fos	OncoDB.HCC
162	FTL	Ferritin light chain	OncoDB.HCC
163	FUT4	Alpha-(1,3)-fucosyltransferase	OncoDB.HCC
164	GABRE	Gamma-aminobutyric-acid receptor subunit epsilon precursor	OncoDB.HCC
165	GADD45B	Growth arrest and DNA-damage-inducible protein GADD45 beta	OncoDB.HCC
166	GADD45G	Growth arrest and DNA-damage-inducible protein GADD45 gamma	OncoDB.HCC
167	GAGE8	G antigen 1	OncoDB.HCC
168	GFER	Augmenter of liver regeneration	OncoDB.HCC
169	GJB1	Gap junction beta-1 protein	OncoDB.HCC
170	GJB2	Gap junction beta-2 protein	OncoDB.HCC
171	GLI1	Zinc finger protein GLI1	OncoDB.HCC
172	GNAI1	Guanine nucleotide-binding protein G(i), alpha-1 subunit	OncoDB.HCC
173	GNAI3	Guanine nucleotide-binding protein G(k) subunit alpha (G(i) alpha-3)	OncoDB.HCC
174	GNAS	Guanine nucleotide-binding protein G(s) subunit alpha isoforms XLas	OncoDB.HCC
175	GPAA1	Glycosylphosphatidylinositol anchor attachment 1 protein	OncoDB.HCC
176	GPR75	Probable G-protein coupled receptor 75	OncoDB.HCC
177	GPR78	Probable G-protein coupled receptor 78	OncoDB.HCC
178	GRN	Granulins precursor	OncoDB.HCC
179	GSK3A	Glycogen synthase kinase-3 alpha	OncoDB.HCC
180	GSTP1	Glutathione S-transferase P	OncoDB.HCC
181	H19	H19, imprinted maternally expressed untranslated mRNA	OncoDB.HCC
182	HAS2	Hyaluronan synthase 2	OncoDB.HCC
183	HBEGF	Heparin-binding EGF-like growth factor precursor	OncoDB.HCC
184	HFE	Hereditary hemochromatosis protein precursor	OncoDB.HCC
185	HGF	Hepatocyte growth factor precursor (Scatter factor)	OncoDB.HCC
186	HOXA13	Homeobox protein Hox-A13	OncoDB.HCC
187	HP	Haptoglobin precursor	OncoDB.HCC
188	HPSE	Heparanase precursor	OncoDB.HCC
189	HSP90AA1	Heat shock protein HSP 90-alpha	OncoDB.HCC
190	HSPA1B	Heat shock 70 kDa protein 1	OncoDB.HCC
191	HSPA4	Heat shock 70 kDa protein 4	OncoDB.HCC
192	HSPH1	Heat-shock protein 105 kDa	OncoDB.HCC
193	ICAM1	Intercellular adhesion molecule 1 precursor	OncoDB.HCC
194	ID1	DNA-binding protein inhibitor ID-1	OncoDB.HCC
195	IGF1	Insulin-like growth factor IA precursor	OncoDB.HCC
196	IGFBP1	Insulin-like growth factor-binding protein 3 precursor	OncoDB.HCC
197	IGLL1	Immunoglobulin lambda-like polypeptide 1 precursor	OncoDB.HCC
198	IGLV4-3	Ig lambda chain C regions.	OncoDB.HCC
199	IL12RB2	Interleukin-12 receptor beta-2 chain precursor	OncoDB.HCC
200	IL18RAP	Interleukin-18 receptor accessory protein precursor	OncoDB.HCC
201	IL2	Interleukin-2 precursor	OncoDB.HCC
202	IRF1	Interferon regulatory factor 1	OncoDB.HCC
203	ITGA6	Integrin alpha-6 precursor	OncoDB.HCC
204	ITGB1	Integrin beta-1 precursor	OncoDB.HCC
205	JTB	Protein JTB precursor	OncoDB.HCC
206	JUNB	Transcription factor jun-B.	OncoDB.HCC
207	KHDRBS1	KH domain-containing, RNA-binding, signal transduction-associated protein 1	OncoDB.HCC
208	KIAA0101	PCNA-associated factor	OncoDB.HCC
209	KISS1	Metastasis-suppressor KiSS-1 precursor	OncoDB.HCC
210	KISS1R	KiSS-1 receptor	OncoDB.HCC
211	KLF6	Krueppel-like factor 6	OncoDB.HCC
212	KLKB1	Plasma kallikrein precursor	OncoDB.HCC
213	KRAS	GTPase KRas	OncoDB.HCC
214	KRT19	Keratin, type I cytoskeletal 19	OncoDB.HCC
215	LAPTM4B	Lysosomal-associated transmembrane protein 4B	OncoDB.HCC
216	LCN2	Neutrophil gelatinase-associated lipocalin precursor	OncoDB.HCC
217	LEP	Leptin precursor	OncoDB.HCC
218	LEPR	Leptin receptor precursor	OncoDB.HCC
219	LETMD1	LETM1 domain containing 1 isoform 1	OncoDB.HCC
220	LGALS3	Galectin-3	OncoDB.HCC
221	LGALS4	Galectin-4	OncoDB.HCC
222	LGR5	Leucine-rich repeat-containing G-protein coupled receptor 5 precursor	OncoDB.HCC
223	LUZP4	leucine zipper protein 4	OncoDB.HCC
224	LY6E	Lymphocyte antigen Ly-6E precursor	OncoDB.HCC
225	MAGEA1	Melanoma-associated antigen 1	OncoDB.HCC
226	MAGEA10	Melanoma-associated antigen 10	OncoDB.HCC
227	MAGEA11	Melanoma-associated antigen 11	OncoDB.HCC
228	MAGEA2B	Melanoma-associated antigen 2	OncoDB.HCC
229	MAGEA3	Melanoma-associated antigen 3	OncoDB.HCC
230	MAGEA4	Melanoma-associated antigen 4	OncoDB.HCC
231	MAGEA8	Melanoma-associated antigen 8	OncoDB.HCC
232	MAP2K1	Dual specificity mitogen-activated protein kinase kinase 1	OncoDB.HCC
233	MAP2K2	Dual specificity mitogen-activated protein kinase kinase 2	OncoDB.HCC
234	MAPK1	Mitogen-activated protein kinase 1	OncoDB.HCC
235	MAPK3	Mitogen-activated protein kinase 3	OncoDB.HCC
236	MAPRE1	Microtubule-associated protein RP/EB family member 1	OncoDB.HCC
237	MAT2A	S-adenosylmethionine synthetase isoform type-2	OncoDB.HCC
238	MCL1	Induced myeloid leukemia cell differentiation protein Mcl-1	OncoDB.HCC
239	MCM7	DNA replication licensing factor MCM7	OncoDB.HCC
240	MET	Hepatocyte growth factor receptor precursor	OncoDB.HCC
241	MGMT	Methylated-DNA--protein-cysteine methyltransferase	OncoDB.HCC
242	MIF	Macrophage migration inhibitory factor	OncoDB.HCC
243	MKI67	Antigen KI-67	OncoDB.HCC
244	MLC1	Membrane protein MLC1	OncoDB.HCC
245	MME	Neprilysin	OncoDB.HCC
246	MMP12	Macrophage metalloelastase precursor	OncoDB.HCC
247	MMP14	Matrix metalloproteinase-14 precursor	OncoDB.HCC
248	MMP2	72 kDa type IV collagenase precursor	OncoDB.HCC
249	MMP3	Stromelysin-1 precursor	OncoDB.HCC
250	MMP7	Matrilysin precursor	OncoDB.HCC
251	MTA1	Metastasis-associated protein MTA1.	OncoDB.HCC
252	MTAP	S-methyl-5-thioadenosine phosphorylase	OncoDB.HCC
253	MTR	Methionine synthase	OncoDB.HCC
254	MTSS1	Metastasis suppressor protein 1	OncoDB.HCC
255	MTUS1	mitochondrial tumor suppressor 1 isoform 3	OncoDB.HCC
256	MUC1	Mucin-1 precursor	OncoDB.HCC
257	MUTED	Thioredoxin domain-containing protein 5 precursor	OncoDB.HCC
258	MYBL2	Myb-related protein B	OncoDB.HCC
259	MYC	Myc proto-oncogene protein	OncoDB.HCC
260	NCSTN	Nicastrin precursor	OncoDB.HCC
261	NEK6	Serine/threonine-protein kinase Nek6	OncoDB.HCC
262	NME2	Nucleoside diphosphate kinase B	OncoDB.HCC
263	NOS2A	Nitric oxide synthase, inducible	OncoDB.HCC
264	NP_001032647.1	associated with liver cancer	OncoDB.HCC
265	NP_114111.2	SVH protein	OncoDB.HCC
266	NP_689935.1	hepatocyte cell adhesion molecule	OncoDB.HCC
267	NRG1	Neuregulin-1, sensory and motor neuron-derived factor isoform	OncoDB.HCC
268	NRG2	Pro-neuregulin-2, membrane-bound isoform precursor	OncoDB.HCC
269	NRG3	Pro-neuregulin-3, membrane-bound isoform precursor	OncoDB.HCC
270	OAT	Ornithine aminotransferase, mitochondrial precursor	OncoDB.HCC
271	PARK2	Parkin	OncoDB.HCC
272	PARP1	Poly [ADP-ribose] polymerase 1	OncoDB.HCC
273	PDGFRA	Alpha platelet-derived growth factor receptor precursor	OncoDB.HCC
274	PGC	Gastricsin precursor	OncoDB.HCC
275	PIK3CA	Phosphatidylinositol-4,5-bisphosphate 3-kinase catalytic subunit alpha isoform	OncoDB.HCC
276	PIN1	Peptidyl-prolyl cis-trans isomerase NIMA-interacting 1	OncoDB.HCC
277	PLAU	Urokinase-type plasminogen activator precursor	OncoDB.HCC
278	PLK1	Serine/threonine-protein kinase PLK1	OncoDB.HCC
279	PPIA_HUMAN	Peptidyl-prolyl cis-trans isomerase A	OncoDB.HCC
280	PRDX2	Peroxiredoxin-2	OncoDB.HCC
281	PSMD10	26S proteasome non-ATPase regulatory subunit 10	OncoDB.HCC
282	PSMD4	26S proteasome non-ATPase regulatory subunit 4	OncoDB.HCC
283	PTCH1	Protein patched homolog 1	OncoDB.HCC
284	PTENP1	Phosphatidylinositol-3,4,5-trisphosphate 3-phosphatase and dual- specificity protein phosphatase PTEN	OncoDB.HCC
285	PTGS2	Prostaglandin G/H synthase 2 precursor	OncoDB.HCC
286	PTK2	Focal adhesion kinase 1	OncoDB.HCC
287	PTPN13	Tyrosine-protein phosphatase non-receptor type 13	OncoDB.HCC
288	PYDC1	pyrin domain containing 1	OncoDB.HCC
289	RAF1	RAF proto-oncogene serine/threonine-protein kinase	OncoDB.HCC
290	RARA	Retinoic acid receptor alpha	OncoDB.HCC
291	RASSF1	Ras association domain-containing protein 1	OncoDB.HCC
292	RB1	Retinoblastoma-associated protein	OncoDB.HCC
293	RBL2	Retinoblastoma-like protein 2	OncoDB.HCC
294	RBMY1B	RNA-binding motif protein, Y chromosome, family 1 member A1	OncoDB.HCC
295	REG1A	Lithostathine 1 alpha precursor	OncoDB.HCC
296	REG3A	Regenerating islet-derived protein 3 alpha precursor	OncoDB.HCC
297	RET	Proto-oncogene tyrosine-protein kinase receptor ret precursor	OncoDB.HCC
298	RGS1	Regulator of G-protein signaling 1	OncoDB.HCC
299	RHOC	Rho-related GTP-binding protein RhoC precursor (H9)	OncoDB.HCC
300	RLN1	Prorelaxin H1 precursor	OncoDB.HCC
301	ROBO1	Roundabout homolog 1 precursor	OncoDB.HCC
302	RPL36AL	60S ribosomal protein L36a-like.	OncoDB.HCC
303	RTN4	Reticulon-4 (Neurite outgrowth inhibitor)	OncoDB.HCC
304	RUNX3	Runt-related transcription factor 3	OncoDB.HCC
305	S100A9	Protein S100-A9 (S100 calcium-binding protein A9)	OncoDB.HCC
306	SAFB	Scaffold attachment factor B	OncoDB.HCC
307	SEMA3B	Semaphorin-3B precursor	OncoDB.HCC
308	SERPINB2	Plasminogen activator inhibitor 2 precursor	OncoDB.HCC
309	SERPINE1	Plasminogen activator inhibitor 1 precursor	OncoDB.HCC
310	SFN	14-3-3 protein sigma	OncoDB.HCC
311	SGPP1	Sphingosine-1-phosphate phosphatase 1	OncoDB.HCC
312	SHC1	SHC-transforming protein 1	OncoDB.HCC
313	SHH	Sonic hedgehog protein precursor	OncoDB.HCC
314	SIAH1	Ubiquitin ligase SIAH1	OncoDB.HCC
315	SLC10A1	Sodium/bile acid cotransporter	OncoDB.HCC
316	SLC22A18	Organic cation transporter-like protein 2	OncoDB.HCC
317	SLC9A3R1	Ezrin-radixin-moesin-binding phosphoprotein 50	OncoDB.HCC
318	SLCO1B1	Solute carrier organic anion transporter family member 1B1	OncoDB.HCC
319	SMAD2	Mothers against decapentaplegic homolog 4	OncoDB.HCC
320	SMO	Smoothened homolog precursor	OncoDB.HCC
321	SNAI1	Zinc finger protein SNAI1	OncoDB.HCC
322	SNAI2	Zinc finger protein SLUG	OncoDB.HCC
323	SNCG	Gamma-synuclein	OncoDB.HCC
324	SOCS1	Suppressor of cytokine signaling 1	OncoDB.HCC
325	SPANXC	Melanoma-associated antigen C2	OncoDB.HCC
326	SPINT1	Kunitz-type protease inhibitor 1 precursor	OncoDB.HCC
327	SPINT2	Kunitz-type protease inhibitor 2 precursor	OncoDB.HCC
328	SPP1	Osteopontin precursor	OncoDB.HCC
329	SPRED1	Sprouty-related, EVH1 domain-containing protein 1	OncoDB.HCC
330	SPRY2	Sprouty homolog 2	OncoDB.HCC
331	SRC	Proto-oncogene tyrosine-protein kinase Src	OncoDB.HCC
332	SSTR1	Somatostatin receptor type 1	OncoDB.HCC
333	SSTR2	Somatostatin receptor type 2	OncoDB.HCC
334	SSTR3	Somatostatin receptor type 3	OncoDB.HCC
335	SSTR5	Somatostatin receptor type 5	OncoDB.HCC
336	SSX2_HUMAN	Protein SSX2	OncoDB.HCC
337	SSX4_HUMAN	Protein SSX4	OncoDB.HCC
338	SSX5	Protein SSX1	OncoDB.HCC
339	STC1	Stanniocalcin-1 precursor	OncoDB.HCC
340	STC2	Stanniocalcin-2 precursor	OncoDB.HCC
341	STEAP3	dudulin 2 isoform b	OncoDB.HCC
342	STMN2	Stathmin-2	OncoDB.HCC
343	SYCP1	Synaptonemal complex protein 1	OncoDB.HCC
344	TAOK2	Serine/threonine-protein kinase TAO2	OncoDB.HCC
345	TCF7L2	Transcription factor 7-like 2	OncoDB.HCC
346	TEK	Angiopoietin-1 receptor precursor	OncoDB.HCC
347	TERT	Telomerase reverse transcriptase	OncoDB.HCC
348	TFF3	Trefoil factor 3 precursor	OncoDB.HCC
349	TFRC	Transferrin receptor protein 1	OncoDB.HCC
350	TGFA	Transforming growth factor alpha precursor	OncoDB.HCC
351	TGFBR2	TGF-beta receptor type-2 precursor	OncoDB.HCC
352	TIAM1	T-lymphoma invasion and metastasis-inducing protein 1	OncoDB.HCC
353	TNFSF10	Tumor necrosis factor ligand superfamily member 10	OncoDB.HCC
354	TNFSF11	Tumor necrosis factor ligand superfamily member 11	OncoDB.HCC
355	TNFSF5IP1	tumor necrosis factor superfamily, member 5-induced protein 1	OncoDB.HCC
356	TP53	Cellular tumor antigen p53	OncoDB.HCC
357	TP73	Tumor protein p73	OncoDB.HCC
358	TPTE	Putative tyrosine-protein phosphatase TPTE	OncoDB.HCC
359	TRDMT1	tRNA (cytosine-5-)-methyltransferase	OncoDB.HCC
360	TSPAN8	Tetraspanin-8	OncoDB.HCC
361	TSPY1_HUMAN	Testis-specific Y-encoded protein 1.	OncoDB.HCC
362	UBE2L3	Ubiquitin-conjugating enzyme E2 L3	OncoDB.HCC
363	UGT2B4	UDP-glucuronosyltransferase 2B4 precursor	OncoDB.HCC
364	VEGFA	Vascular endothelial growth factor A precursor	OncoDB.HCC
365	VEGFC	Vascular endothelial growth factor C precursor	OncoDB.HCC
366	VPS37A	hepatocellular carcinoma related protein 1	OncoDB.HCC
367	VPS53	Vacuolar protein sorting-associated protein 53.	OncoDB.HCC
368	WWOX	WW domain-containing oxidoreductase isoform 3	OncoDB.HCC
369	XLKD1	Lymphatic vessel endothelial hyaluronic acid receptor 1 precursor	OncoDB.HCC
370	XPC	DNA-repair protein complementing XP-C cells	OncoDB.HCC
371	YBX1	Nuclease sensitive element-binding protein 1	OncoDB.HCC
372	YY1AP1	YY1-associated protein 1	OncoDB.HCC
373	ZHX2	Zinc fingers and homeoboxes protein 2	OncoDB.HCC
374	ZMYND10	Zinc finger MYND domain-containing protein 10	OncoDB.HCC
375	ZNF342	Zinc finger protein 342.	OncoDB.HCC
376	ZNF689	Zinc finger protein 689	OncoDB.HCC
377	ZYX	Zyxin	OncoDB.HCC
378	A2M	alpha-2-macroglobulin	Liverome
379	AGXT	alanine-glyoxylate aminotransferase	Liverome
380	AKR1B10	aldo-keto reductase family 1, member B10 (aldose reductase)	Liverome
381	ALB	albumin	Liverome
382	ALDOB	aldolase B, fructose-bisphosphate	Liverome
383	APOA1	apolipoprotein A-I	Liverome
384	ARG1	arginase, liver	Liverome
385	ASS1	argininosuccinate synthase 1	Liverome
386	CA2	carbonic anhydrase II	Liverome
387	CAP2	CAP, adenylate cyclase-associated protein, 2 (yeast)	Liverome
388	CCT3	chaperonin containing TCP1, subunit 3 (gamma)	Liverome
389	CDKN1A	cyclin-dependent kinase inhibitor 1A (p21, Cip1)	Liverome
390	CLIC1	chloride intracellular channel 1	Liverome
391	CPS1	carbamoyl-phosphate synthase 1, mitochondrial	Liverome
392	CTGF	connective tissue growth factor	Liverome
393	CXCL12	chemokine (C-X-C motif) ligand 12	Liverome
394	CYP2E1	cytochrome P450, family 2, subfamily E, polypeptide 1	Liverome
395	DLGAP5	discs, large (Drosophila) homolog-associated protein 5	Liverome
396	ETS2	v-ets erythroblastosis virus E26 oncogene homolog 2 (avian)	Liverome
397	FABP5	fatty acid binding protein 5 (psoriasis-associated)	Liverome
398	GLUL	glutamate-ammonia ligase	Liverome
399	GNMT	glycine N-methyltransferase	Liverome
400	GPC3	glypican 3	Liverome
401	HDGF	hepatoma-derived growth factor	Liverome
402	HMGA1	high mobility group AT-hook 1	Liverome
403	HMMR	hyaluronan-mediated motility receptor (RHAMM)	Liverome
404	HSP90B1	heat shock protein 90kDa beta (Grp94), member 1	Liverome
405	HSPA5	heat shock 70kDa protein 5 (glucose-regulated protein, 78kDa)	Liverome
406	HSPA8	heat shock 70kDa protein 8	Liverome
407	HSPB1	heat shock 27kDa protein 1	Liverome
408	IGF2	insulin-like growth factor 2 (somatomedin A)	Liverome
409	IGF2R	insulin-like growth factor 2 receptor	Liverome
410	IGFBP3	insulin-like growth factor binding protein 3	Liverome
411	MAD2L1	MAD2 mitotic arrest deficient-like 1 (yeast)	Liverome
412	MAT1A	methionine adenosyltransferase I, alpha	Liverome
413	MDK	midkine (neurite growth-promoting factor 2)	Liverome
414	MMP9	matrix metallopeptidase 9 (gelatinase B, 92kDa gelatinase, 92kDa type IV collagenase)	Liverome
415	PCNA	proliferating cell nuclear antigen	Liverome
416	PEG10	paternally expressed 10	Liverome
417	PLG	plasminogen	Liverome
418	PTTG1	pituitary tumor-transforming 1	Liverome
419	RBP4	retinol binding protein 4, plasma	Liverome
420	RPLP0	ribosomal protein, large, P0	Liverome
421	SERPINF2	serpin peptidase inhibitor, clade F (alpha-2 antiplasmin, pigment epithelium derived factor), member 2	Liverome
422	SPARC	secreted protein, acidic, cysteine-rich (osteonectin)	Liverome
423	SPARCL1	SPARC-like 1 (hevin)	Liverome
424	STMN1	stathmin 1	Liverome
425	SULT2A1	sulfotransferase family, cytosolic, 2A, dehydroepiandrosterone (DHEA)-preferring, member 1	Liverome
426	THBS1	thrombospondin 1	Liverome
427	TOP2A	topoisomerase (DNA) II alpha 170kDa	Liverome
428	UBD	ubiquitin D	Liverome
429	VTN	vitronectin	Liverome
430	ACAA1	acetyl-CoA acyltransferase 1	Liverome
431	ACAA2	acetyl-CoA acyltransferase 2	Liverome
432	ACADSB	acyl-CoA dehydrogenase, short/branched chain	Liverome
433	ACADVL	acyl-CoA dehydrogenase, very long chain	Liverome
434	ACAT1	acetyl-CoA acetyltransferase 1	Liverome
435	ACSL1	acyl-CoA synthetase long-chain family member 1	Liverome
436	ACTB	actin, beta	Liverome
437	ACY1	aminoacylase 1	Liverome
438	ADH1B	alcohol dehydrogenase 1B (class I), beta polypeptide	Liverome
439	ADH1C	alcohol dehydrogenase 1C (class I), gamma polypeptide	Liverome
440	ADH4	alcohol dehydrogenase 4 (class II), pi polypeptide	Liverome
441	ADH6	alcohol dehydrogenase 6 (class V)	Liverome
442	AFP	alpha-fetoprotein	Liverome
443	AKR1C2	aldo-keto reductase family 1, member C2 (dihydrodiol dehydrogenase 2; bile acid binding protein; 3-alpha hydroxysteroid dehydrogenase, type III)	Liverome
444	ALAS1	aminolevulinate, delta-, synthase 1	Liverome
445	ALDH1A1	aldehyde dehydrogenase 1 family, member A1	Liverome
446	ALDH1B1	aldehyde dehydrogenase 1 family, member B1	Liverome
447	ALDH1L1	aldehyde dehydrogenase 1 family, member L1	Liverome
448	ALDH2	aldehyde dehydrogenase 2 family (mitochondrial)	Liverome
449	ALDH3A2	aldehyde dehydrogenase 3 family, member A2	Liverome
450	ALDH4A1	aldehyde dehydrogenase 4 family, member A1	Liverome
451	ALDOA	aldolase A, fructose-bisphosphate	Liverome
452	ANXA2	annexin A2	Liverome
453	AOX1	aldehyde oxidase 1	Liverome
454	APOC3	apolipoprotein C-III	Liverome
455	ARID3A	AT rich interactive domain 3A (BRIGHT-like)	Liverome
456	B2M	beta-2-microglobulin	Liverome
457	BHMT	betaine--homocysteine S-methyltransferase	Liverome
458	BNIP3	BCL2/adenovirus E1B 19kDa interacting protein 3	Liverome
459	BUB1	budding uninhibited by benzimidazoles 1 homolog (yeast)	Liverome
460	C1R	complement component 1, r subcomponent	Liverome
461	C5orf13	chromosome 5 open reading frame 13	Liverome
462	C6	complement component 6	Liverome
463	C8A	complement component 8, alpha polypeptide	Liverome
464	C9	complement component 9	Liverome
465	CAPG	capping protein (actin filament), gelsolin-like	Liverome
466	CAT	catalase	Liverome
467	CBX1	chromobox homolog 1 (HP1 beta homolog Drosophila )	Liverome
468	CCT5	chaperonin containing TCP1, subunit 5 (epsilon)	Liverome
469	CD14	CD14 molecule	Liverome
470	CD24	CD24 molecule	Liverome
471	CDK4	cyclin-dependent kinase 4	Liverome
472	CES1	carboxylesterase 1 (monocyte/macrophage serine esterase 1)	Liverome
473	CES2	carboxylesterase 2 (intestine, liver)	Liverome
474	CFH	complement factor H	Liverome
475	CLU	clusterin	Liverome
476	COL1A1	collagen, type I, alpha 1	Liverome
477	COL1A2	collagen, type I, alpha 2	Liverome
478	COMT	catechol-O-methyltransferase	Liverome
479	CP	ceruloplasmin (ferroxidase)	Liverome
480	CPB2	carboxypeptidase B2 (plasma)	Liverome
481	CRHBP	corticotropin releasing hormone binding protein	Liverome
482	CSTB	cystatin B (stefin B)	Liverome
483	CTH	cystathionase (cystathionine gamma-lyase)	Liverome
484	CTSB	cathepsin B	Liverome
485	CYB5A	cytochrome b5 type A (microsomal)	Liverome
486	CYP1A2	cytochrome P450, family 1, subfamily A, polypeptide 2	Liverome
487	CYP27A1	cytochrome P450, family 27, subfamily A, polypeptide 1	Liverome
488	CYP2A6	cytochrome P450, family 2, subfamily A, polypeptide 6	Liverome
489	CYP2A7	cytochrome P450, family 2, subfamily A, polypeptide 7	Liverome
490	CYP2B6	cytochrome P450, family 2, subfamily B, polypeptide 6	Liverome
491	CYP2C8	cytochrome P450, family 2, subfamily C, polypeptide 8	Liverome
492	CYP2C9	cytochrome P450, family 2, subfamily C, polypeptide 9	Liverome
493	CYP2J2	cytochrome P450, family 2, subfamily J, polypeptide 2	Liverome
494	CYP3A4	cytochrome P450, family 3, subfamily A, polypeptide 4	Liverome
495	CYR61	cysteine-rich, angiogenic inducer, 61	Liverome
496	DCXR	dicarbonyl/L-xylulose reductase	Liverome
497	DDR1	discoidin domain receptor tyrosine kinase 1	Liverome
498	DNASE1L3	deoxyribonuclease I-like 3	Liverome
499	EFNA1	ephrin-A1	Liverome
500	ENO1	enolase 1, (alpha)	Liverome
501	EPHX1	epoxide hydrolase 1, microsomal (xenobiotic)	Liverome
502	FABP1	fatty acid binding protein 1, liver	Liverome
503	FAH	fumarylacetoacetate hydrolase (fumarylacetoacetase)	Liverome
504	FCGRT	Fc fragment of IgG, receptor, transporter, alpha	Liverome
505	FCN3	ficolin (collagen/fibrinogen domain containing) 3 (Hakata antigen)	Liverome
506	FEN1	flap structure-specific endonuclease 1	Liverome
507	FGA	fibrinogen alpha chain	Liverome
508	FGB	fibrinogen beta chain	Liverome
509	FGG	fibrinogen gamma chain	Liverome
510	FGL1	fibrinogen-like 1	Liverome
511	FH	fumarate hydratase	Liverome
512	FN1	fibronectin 1	Liverome
513	FTCD	formiminotransferase cyclodeaminase	Liverome
514	GAPDH	glyceraldehyde-3-phosphate dehydrogenase	Liverome
515	GC	group-specific component (vitamin D binding protein)	Liverome
516	GHR	growth hormone receptor	Liverome
517	GLUD1	glutamate dehydrogenase 1	Liverome
518	GRHPR	glyoxylate reductase/hydroxypyruvate reductase	Liverome
519	GYS2	glycogen synthase 2 (liver)	Liverome
520	HAAO	3-hydroxyanthranilate 3,4-dioxygenase	Liverome
521	HAMP	hepcidin antimicrobial peptide	Liverome
522	HAO1	hydroxyacid oxidase (glycolate oxidase) 1	Liverome
523	HGD	homogentisate 1,2-dioxygenase	Liverome
524	HGFAC	HGF activator	Liverome
525	HMGCS2	3-hydroxy-3-methylglutaryl-CoA synthase 2 (mitochondrial)	Liverome
526	HNRNPA2B1	heterogeneous nuclear ribonucleoprotein A2/B1	Liverome
527	HNRNPC	heterogeneous nuclear ribonucleoprotein C (C1/C2)	Liverome
528	HPD	4-hydroxyphenylpyruvate dioxygenase	Liverome
529	HPX	hemopexin	Liverome
530	HRSP12	heat-responsive protein 12	Liverome
531	HSD17B10	hydroxysteroid (17-beta) dehydrogenase 10	Liverome
532	HSD17B4	hydroxysteroid (17-beta) dehydrogenase 4	Liverome
533	HSD17B6	hydroxysteroid (17-beta) dehydrogenase 6 homolog (mouse)	Liverome
534	HSPA1B	heat shock 70kDa protein 1B	Liverome
535	IFI27	interferon, alpha-inducible protein 27	Liverome
536	IFIT1	interferon-induced protein with tetratricopeptide repeats 1	Liverome
537	IGKC	immunoglobulin kappa constant	Liverome
538	ILF2	interleukin enhancer binding factor 2, 45kDa	Liverome
539	ISG15	ISG15 ubiquitin-like modifier	Liverome
540	ITIH2	inter-alpha (globulin) inhibitor H2	Liverome
541	ITIH4	inter-alpha (globulin) inhibitor H4 (plasma Kallikrein-sensitive glycoprotein)	Liverome
542	ITPR2	inositol 1,4,5-triphosphate receptor, type 2	Liverome
543	KHK	ketohexokinase (fructokinase)	Liverome
544	KIF23	kinesin family member 23	Liverome
545	KNG1	kininogen 1	Liverome
546	KRT8	keratin 8	Liverome
547	LAMP2	lysosomal-associated membrane protein 2	Liverome
548	LPGAT1	lysophosphatidylglycerol acyltransferase 1	Liverome
549	LYZ	lysozyme	Liverome
550	MCM2	minichromosome maintenance complex component 2	Liverome
551	MCM6	minichromosome maintenance complex component 6	Liverome
552	MT1F	metallothionein 1F	Liverome
553	MT2A	metallothionein 2A	Liverome
554	MTHFD1	methylenetetrahydrofolate dehydrogenase (NADP+ dependent) 1, methenyltetrahydrofolate cyclohydrolase, formyltetrahydrofolate synthetase	Liverome
555	NAMPT	nicotinamide phosphoribosyltransferase	Liverome
556	NDRG1	N-myc downstream regulated 1	Liverome
557	NFKBIA	nuclear factor of kappa light polypeptide gene enhancer in B-cells inhibitor, alpha	Liverome
558	NME1	non-metastatic cells 1, protein (NM23A) expressed in	Liverome
559	NNMT	nicotinamide N-methyltransferase	Liverome
560	NPM1	nucleophosmin (nucleolar phosphoprotein B23, numatrin)	Liverome
561	PC	pyruvate carboxylase	Liverome
562	PCK1	phosphoenolpyruvate carboxykinase 1 (soluble)	Liverome
563	PCK2	phosphoenolpyruvate carboxykinase 2 (mitochondrial)	Liverome
564	PCSK6	proprotein convertase subtilisin/kexin type 6	Liverome
565	PDIA3	protein disulfide isomerase family A, member 3	Liverome
566	PEMT	phosphatidylethanolamine N-methyltransferase	Liverome
567	PGK1	phosphoglycerate kinase 1	Liverome
568	PGM1	phosphoglucomutase 1	Liverome
569	PGRMC1	progesterone receptor membrane component 1	Liverome
570	PKM2	pyruvate kinase, muscle	Liverome
571	PON3	paraoxonase 3	Liverome
572	PPIB	peptidylprolyl isomerase B (cyclophilin B)	Liverome
573	PRDX1	peroxiredoxin 1	Liverome
574	PRDX6	peroxiredoxin 6	Liverome
575	PROZ	protein Z, vitamin K-dependent plasma glycoprotein	Liverome
576	PUF60	poly-U binding splicing factor 60KDa	Liverome
577	PYGB	phosphorylase, glycogen; brain	Liverome
578	QDPR	quinoid dihydropteridine reductase	Liverome
579	RBP1	retinol binding protein 1, cellular	Liverome
580	RCAN1	regulator of calcineurin 1	Liverome
581	RDBP	RD RNA binding protein	Liverome
582	RFC4	replication factor C (activator 1) 4, 37kDa	Liverome
583	RGN	regucalcin (senescence marker protein-30)	Liverome
584	RHOA	ras homolog gene family, member A	Liverome
585	RHOB	ras homolog gene family, member B	Liverome
586	RND3	Rho family GTPase 3	Liverome
587	RPS5	ribosomal protein S5	Liverome
588	RPSA	ribosomal protein SA	Liverome
589	S100A10	S100 calcium binding protein A10	Liverome
590	S100A6	S100 calcium binding protein A6	Liverome
591	SAA2	serum amyloid A2	Liverome
592	SCAMP3	secretory carrier membrane protein 3	Liverome
593	SCP2	sterol carrier protein 2	Liverome
594	SELENBP1	selenium binding protein 1	Liverome
595	SERPINA1	serpin peptidase inhibitor, clade A (alpha-1 antiproteinase, antitrypsin), member 1	Liverome
596	SERPINC1	serpin peptidase inhibitor, clade C (antithrombin), member 1	Liverome
597	SERPING1	serpin peptidase inhibitor, clade G (C1 inhibitor), member 1	Liverome
598	SGK1	serum/glucocorticoid regulated kinase 1	Liverome
599	SLC16A2	solute carrier family 16, member 2 (monocarboxylic acid transporter 8)	Liverome
600	SLC22A1	solute carrier family 22 (organic cation transporter), member 1	Liverome
601	SLC2A2	solute carrier family 2 (facilitated glucose transporter), member 2	Liverome
602	SLC7A2	solute carrier family 7 (cationic amino acid transporter, y+ system), member 2	Liverome
603	SNRPE	small nuclear ribonucleoprotein polypeptide E	Liverome
604	SOD1	superoxide dismutase 1, soluble	Liverome
605	SOD2	superoxide dismutase 2, mitochondrial	Liverome
606	SRGN	serglycin	Liverome
607	STAT1	signal transducer and activator of transcription 1, 91kDa	Liverome
608	TDO2	tryptophan 2,3-dioxygenase	Liverome
609	TF	transferrin	Liverome
610	TGM2	transglutaminase 2 (C polypeptide, protein-glutamine-gamma-glutamyltransferase)	Liverome
611	TIMP1	TIMP metallopeptidase inhibitor 1	Liverome
612	TMED2	transmembrane emp24 domain trafficking protein 2	Liverome
613	TPM2	tropomyosin 2 (beta)	Liverome
614	TST	thiosulfate sulfurtransferase (rhodanese)	Liverome
615	TTR	transthyretin	Liverome
616	TUBB	tubulin, beta	Liverome
617	UGT2B7	UDP glucuronosyltransferase 2 family, polypeptide B7	Liverome
618	VIM	vimentin	Liverome
619	IGF2	insulin-like growth factor 2 (somatomedin A)	KEGG
620	IGF1R	Insulin-like growth factor 1 receptor	KEGG
621	MYC	Myc proto-oncogene protein	KEGG
622	RB1	Retinoblastoma-associated protein	KEGG
623	TERT	Telomerase reverse transcriptase	KEGG
624	TP53	EKC/KEOPS complex subunit TP53RK	KEGG
625	PTEN	Phosphatidylinositol 3,4,5-trisphosphate 3-phosphatase and dual-specificity protein phosphatase PTEN	KEGG
626	TGFBR2	TGF-beta receptor type-2 precursor	KEGG
627	FZD7	Frizzled-7	KEGG
628	CTNNB1	Catenin beta-1	KEGG
629	AXIN1	Axin-1	KEGG
630	KEAP1	Kelch-like ECH-associated protein 1	KEGG
631	NFE2L2	Nuclear factor erythroid 2-related factor 2	KEGG
632	HGF	Hepatocyte growth factor receptor	KEGG
633	MET	F-box protein MET30	KEGG
634	PIK3CA	Phosphatidylinositol 4,5-bisphosphate 3-kinase catalytic subunit alpha isoform	KEGG
635	ARID1A	AT-rich interactive domain-containing protein 1A	KEGG
636	ARID2	AT-rich interactive domain-containing protein 2	KEGG
637	ATP8B1	Phospholipid-transporting ATPase IC	KEGG
638	ABCB11	Bile salt export pump	KEGG
639	ABCB4	Phosphatidylcholine translocator ABCB4	KEGG
640	TJP2	Tight junction protein ZO-2	KEGG
641	NR1H4	Bile acid receptor	KEGG
642	PNPLA3	1-acylglycerol-3-phosphate O-acyltransferase PNPLA3	KEGG
643	EGFR	Receptor protein-tyrosine kinase	TTD
644	VEGF	Vascular endothelial growth factor A	TTD
645	TNFRSF10A	Tumor necrosis factor receptor superfamily member 10A	TTD
646	FLT4	Vascular endothelial growth factor receptor 3	TTD
647	NCOR2	Retinoic acid receptor	TTD
648	HDAC1	Histone deacetylase HDAC1	TTD
649	MET	F-box protein MET30	TTD
650	STAT3	Signal transducer and activator of transcription 3.1	TTD
651	FGFR3	Fibroblast growth factor receptor 3	TTD
652	GPC3	glypican 3	TTD
653	SSRP1	FACT complex subunit SSRP1	TTD
654	MYCBP	E3 ubiquitin-protein ligase MYCBP2	TTD
655	ADORA3	Adenosine receptor A3	TTD
656	IGF1R	Insulin-like growth factor 1 receptor	TTD
657	KDR	Vascular endothelial growth factor receptor kdr-like	TTD
658	KIT	Mast/stem cell growth factor receptor Kit	TTD
659	PDGFRB	Platelet-derived growth factor receptor beta	TTD
660	TERT	Telomerase reverse transcriptase	TTD
661	CSF2	Granulocyte-macrophage colony-stimulating factor receptor subunit alpha	TTD
662	top-2	DNA topoisomerase II	TTD
663	HBA2	Hemoglobin subunit alpha-2	TTD
664	BSG	Basigin	TTD
665	KIF11	Kinesin-like protein KIF11	TTD
666	miR-34	Forkhead box protein O3	TTD
667	A2M	alpha-2-macroglobulin	CTD
668	AADAT	aminoadipate aminotransferase	CTD
669	ABCB1	ATP binding cassette subfamily B member 1	CTD
670	ABCB4	ATP binding cassette subfamily B member 4	CTD
671	ACACA	acetyl-CoA carboxylase alpha	CTD
672	ACE	angiotensin I converting enzyme	CTD
673	ACLY	ATP citrate lyase	CTD
674	ACO2	aconitase 2	CTD
675	ACOX1	acyl-CoA oxidase 1	CTD
676	ACSL4	acyl-CoA synthetase long chain family member 4	CTD
677	ACTB	actin beta	CTD
678	ADAMTS1	ADAM metallopeptidase with thrombospondin type 1 motif 1	CTD
679	ADAMTS13	ADAM metallopeptidase with thrombospondin type 1 motif 13	CTD
680	ADD1	adducin 1	CTD
681	ADGRG7	adhesion G protein-coupled receptor G7	CTD
682	ADH4	alcohol dehydrogenase 4 (class II), pi polypeptide	CTD
683	ADRA1A	adrenoceptor alpha 1A	CTD
684	ADRA2B	adrenoceptor alpha 2B	CTD
685	AFP	alpha fetoprotein	CTD
686	AKR1B10	aldo-keto reductase family 1 member B10	CTD
687	AKR1C2	aldo-keto reductase family 1 member C2	CTD
688	ANGPTL6	angiopoietin like 6	CTD
689	ANLN	anillin actin binding protein	CTD
690	ANXA4	annexin A4	CTD
691	APC	APC regulator of WNT signaling pathway	CTD
692	APCS	amyloid P component, serum	CTD
693	APEX1	apurinic/apyrimidinic endodeoxyribonuclease 1	CTD
694	APLN	apelin	CTD
695	APOA1	apolipoprotein A1	CTD
696	APOF	apolipoprotein F	CTD
697	AR	androgen receptor	CTD
698	ARHGAP11A	Rho GTPase activating protein 11A	CTD
699	ARHGEF39	Rho guanine nucleotide exchange factor 39	CTD
700	ARID1A	AT-rich interaction domain 1A	CTD
701	ARID1B	AT-rich interaction domain 1B	CTD
702	ARID2	AT-rich interaction domain 2	CTD
703	ASF1B	anti-silencing function 1B histone chaperone	CTD
704	ASPG	asparaginase	CTD
705	ASPM	abnormal spindle microtubule assembly	CTD
706	ATG7	autophagy related 7	CTD
707	ATM	ATM serine/threonine kinase	CTD
708	ATP5PD	ATP synthase peripheral stalk subunit d	CTD
709	AURKA	aurora kinase A	CTD
710	AURKB	aurora kinase B	CTD
711	AXIN1	axin 1	CTD
712	BCL2L1	BCL2 like 1	CTD
713	BCO2	beta-carotene oxygenase 2	CTD
714	BID	BH3 interacting domain death agonist	CTD
715	BIRC5	baculoviral IAP repeat containing 5	CTD
716	BMPER	BMP binding endothelial regulator	CTD
717	BRAF	B-Raf proto-oncogene, serine/threonine kinase	CTD
718	BTG2	BTG anti-proliferation factor 2	CTD
719	BUB1	BUB1 mitotic checkpoint serine/threonine kinase	CTD
720	BUB1B	BUB1 mitotic checkpoint serine/threonine kinase B	CTD
721	C14ORF180	chromosome 14 open reading frame 180	CTD
722	C9	complement C9	CTD
723	CA2	carbonic anhydrase 2	CTD
724	CAP2	cyclase associated actin cytoskeleton regulatory protein 2	CTD
725	CASP8	caspase 8	CTD
726	CBR1	carbonyl reductase 1	CTD
727	CCBE1	collagen and calcium binding EGF domains 1	CTD
728	CCL14	C-C motif chemokine ligand 14	CTD
729	CCL3	C-C motif chemokine ligand 3	CTD
730	CCN1	cellular communication network factor 1	CTD
731	CCNA1	cyclin A1	CTD
732	CCNB1	cyclin B1	CTD
733	CCNB2	cyclin B2	CTD
734	CCND1	cyclin D1	CTD
735	CCNE1	cyclin E1	CTD
736	CCNF	cyclin F	CTD
737	CCR1	C-C motif chemokine receptor 1	CTD
738	CD163	CD163 molecule	CTD
739	CD274	CD274 molecule	CTD
740	CD276	CD276 molecule	CTD
741	CD34	CD34 molecule	CTD
742	CD5L	CD5 molecule like	CTD
743	CDC20	cell division cycle 20	CTD
744	CDC25C	cell division cycle 25C	CTD
745	CDC45	cell division cycle 45	CTD
746	CDC6	cell division cycle 6	CTD
747	CDCA2	cell division cycle associated 2	CTD
748	CDCA3	cell division cycle associated 3	CTD
749	CDCA5	cell division cycle associated 5	CTD
750	CDCA8	cell division cycle associated 8	CTD
751	CDH13	cadherin 13	CTD
752	CDK1	cyclin dependent kinase 1	CTD
753	CDK14	cyclin dependent kinase 14	CTD
754	CDK4	cyclin dependent kinase 4	CTD
755	CDKN1B	cyclin dependent kinase inhibitor 1B	CTD
756	CDKN2A	cyclin dependent kinase inhibitor 2A	CTD
757	CDKN2C	cyclin dependent kinase inhibitor 2C	CTD
758	CDKN3	cyclin dependent kinase inhibitor 3	CTD
759	CDT1	chromatin licensing and DNA replication factor 1	CTD
760	CEBPA	CCAAT enhancer binding protein alpha	CTD
761	CEBPB	CCAAT enhancer binding protein beta	CTD
762	CEBPD	CCAAT enhancer binding protein delta	CTD
763	CELSR3	cadherin EGF LAG seven-pass G-type receptor 3	CTD
764	CENPA	centromere protein A	CTD
765	CENPE	centromere protein E	CTD
766	CENPF	centromere protein F	CTD
767	CENPM	centromere protein M	CTD
768	CENPU	centromere protein U	CTD
769	CENPW	centromere protein W	CTD
770	CEP131	centrosomal protein 131	CTD
771	CEP55	centrosomal protein 55	CTD
772	CETP	cholesteryl ester transfer protein	CTD
773	CFP	complement factor properdin	CTD
774	CHAF1B	chromatin assembly factor 1 subunit B	CTD
775	CKAP2L	cytoskeleton associated protein 2 like	CTD
776	CLEC1B	C-type lectin domain family 1 member B	CTD
777	CLEC4G	C-type lectin domain family 4 member G	CTD
778	CLEC4M	C-type lectin domain family 4 member M	CTD
779	CNDP1	carnosine dipeptidase 1	CTD
780	CNTNAP4	contactin associated protein like 4	CTD
781	COL15A1	collagen type XV alpha 1 chain	CTD
782	COLEC10	collectin subfamily member 10	CTD
783	COMT	catechol-O-methyltransferase	CTD
784	COPS5	COP9 signalosome subunit 5	CTD
785	COX7B2	cytochrome c oxidase subunit 7B2	CTD
786	CP	ceruloplasmin	CTD
787	CPEB3	cytoplasmic polyadenylation element binding protein 3	CTD
788	CRHBP	corticotropin releasing hormone binding protein	CTD
789	CRP	C-reactive protein	CTD
790	CSMD1	CUB and Sushi multiple domains 1	CTD
791	CSPG4	chondroitin sulfate proteoglycan 4	CTD
792	CSRNP1	cysteine and serine rich nuclear protein 1	CTD
793	CTNNB1	catenin beta 1	CTD
794	CTSD	cathepsin D	CTD
795	CXCL12	C-X-C motif chemokine ligand 12	CTD
796	CXCL14	C-X-C motif chemokine ligand 14	CTD
797	CXCL8	C-X-C motif chemokine ligand 8	CTD
798	CYLD	CYLD lysine 63 deubiquitinase	CTD
799	CYP17A1	cytochrome P450 family 17 subfamily A member 1	CTD
800	CYP1A1	cytochrome P450 family 1 subfamily A member 1	CTD
801	CYP1A2	cytochrome P450 family 1 subfamily A member 2	CTD
802	CYP2B6	cytochrome P450 family 2 subfamily B member 6	CTD
803	CYP2C8	cytochrome P450 family 2 subfamily C member 8	CTD
804	CYP2E1	cytochrome P450 family 2 subfamily E member 1	CTD
805	CYP39A1	cytochrome P450 family 39 subfamily A member 1	CTD
806	CYP4A11	cytochrome P450 family 4 subfamily A member 11	CTD
807	DBH	dopamine beta-hydroxylase	CTD
808	DCAF4L2	DDB1 and CUL4 associated factor 4 like 2	CTD
809	DCN	decorin	CTD
810	DEPDC1	DEP domain containing 1	CTD
811	DEPDC1B	DEP domain containing 1B	CTD
812	DEPDC5	DEP domain containing 5	CTD
813	DIPK2B	divergent protein kinase domain 2B	CTD
814	DIRAS3	DIRAS family GTPase 3	CTD
815	DLGAP5	DLG associated protein 5	CTD
816	DNAJC6	DnaJ heat shock protein family (Hsp40) member C6	CTD
817	DNASE1L3	deoxyribonuclease 1 like 3	CTD
818	DPYD	dihydropyrimidine dehydrogenase	CTD
819	DTL	denticleless E3 ubiquitin protein ligase homolog	CTD
820	E2F1	E2F transcription factor 1	CTD
821	E2F8	E2F transcription factor 8	CTD
822	EAF2	ELL associated factor 2	CTD
823	ECM1	extracellular matrix protein 1	CTD
824	ECT2	epithelial cell transforming 2	CTD
825	EGF	epidermal growth factor	CTD
826	EGFR	epidermal growth factor receptor	CTD
827	EGR1	early growth response 1	CTD
828	EGR2	early growth response 2	CTD
829	EHD3	EH domain containing 3	CTD
830	EIF3H	eukaryotic translation initiation factor 3 subunit H	CTD
831	ENO1	enolase 1	CTD
832	EPHX1	epoxide hydrolase 1	CTD
833	EPS8L3	EPS8 like 3	CTD
834	ERP29	endoplasmic reticulum protein 29	CTD
835	ESM1	endothelial cell specific molecule 1	CTD
836	ESR1	estrogen receptor 1	CTD
837	ETFA	electron transfer flavoprotein subunit alpha	CTD
838	EXO1	exonuclease 1	CTD
839	EZH2	enhancer of zeste 2 polycomb repressive complex 2 subunit	CTD
840	F2	coagulation factor II, thrombin	CTD
841	FABP5	fatty acid binding protein 5	CTD
842	FAM111B	family with sequence similarity 111 member B	CTD
843	FAM134B	family with sequence similarity 134 member B	CTD
844	FAM180A	family with sequence similarity 180 member A	CTD
845	FAM65C	family with sequence similarity 65 member C	CTD
846	FAM72B	family with sequence similarity 72 member B	CTD
847	FAM83D	family with sequence similarity 83 member D	CTD
848	FANCD2	FA complementation group D2	CTD
849	FANCI	FA complementation group I	CTD
850	FASN	fatty acid synthase	CTD
851	FATE1	fetal and adult testis expressed 1	CTD
852	FBP1	fructose-bisphosphatase 1	CTD
853	FBXL18	F-box and leucine rich repeat protein 18	CTD
854	FCN2	ficolin 2	CTD
855	FCN3	ficolin 3	CTD
856	FDFT1	farnesyl-diphosphate farnesyltransferase 1	CTD
857	FGF19	fibroblast growth factor 19	CTD
858	FGF3	fibroblast growth factor 3	CTD
859	FGF4	fibroblast growth factor 4	CTD
860	FLVCR1	feline leukemia virus subgroup C cellular receptor 1	CTD
861	FOS	Fos proto-oncogene, AP-1 transcription factor subunit	CTD
862	FOSB	FosB proto-oncogene, AP-1 transcription factor subunit	CTD
863	FOXM1	forkhead box M1	CTD
864	FST	follistatin	CTD
865	GABRD	gamma-aminobutyric acid type A receptor delta subunit	CTD
866	GAPDH	glyceraldehyde-3-phosphate dehydrogenase	CTD
867	GBA3	glucosylceramidase beta 3 (gene/pseudogene)	CTD
868	GDF15	growth differentiation factor 15	CTD
869	GDF2	growth differentiation factor 2	CTD
870	GHR	growth hormone receptor	CTD
871	GINS1	GINS complex subunit 1	CTD
872	GJB1	gap junction protein beta 1	CTD
873	GLI1	GLI family zinc finger 1	CTD
874	GLUL	glutamate-ammonia ligase	CTD
875	GMNN	geminin DNA replication inhibitor	CTD
876	GNAO1	G protein subunit alpha o1	CTD
877	GNAZ	G protein subunit alpha z	CTD
878	GNMT	glycine N-methyltransferase	CTD
879	GPC3	glypican 3	CTD
880	GPM6A	glycoprotein M6A	CTD
881	GPR158	G protein-coupled receptor 158	CTD
882	GPR182	G protein-coupled receptor 182	CTD
883	GSTM1	glutathione S-transferase mu 1	CTD
884	GSTP1	glutathione S-transferase pi 1	CTD
885	GTSE1	G2 and S-phase expressed 1	CTD
886	GYS2	glycogen synthase 2	CTD
887	HAMP	hepcidin antimicrobial peptide	CTD
888	HAO2	hydroxyacid oxidase 2	CTD
889	HERC5	HECT and RLD domain containing E3 ubiquitin protein ligase 5	CTD
890	HGF	hepatocyte growth factor	CTD
891	HGFAC	HGF activator	CTD
892	HHIP	hedgehog interacting protein	CTD
893	HJURP	Holliday junction recognition protein	CTD
894	HMGB2	high mobility group box 2	CTD
895	HMGCR	3-hydroxy-3-methylglutaryl-CoA reductase	CTD
896	HMMR	hyaluronan mediated motility receptor	CTD
897	HOTAIR	HOX transcript antisense RNA	CTD
898	HOXA10	homeobox A10	CTD
899	HOXA13	homeobox A13	CTD
900	HOXD9	homeobox D9	CTD
901	HRAS	HRas proto-oncogene, GTPase	CTD
902	HSD3B2	hydroxy-delta-5-steroid dehydrogenase, 3 beta- and steroid delta-isomerase 2	CTD
903	HSPA5	heat shock protein family A (Hsp70) member 5	CTD
904	HSPA9	heat shock protein family A (Hsp70) member 9	CTD
905	HSPB1	heat shock protein family B (small) member 1	CTD
906	HTATIP2	HIV-1 Tat interactive protein 2	CTD
907	IDH1	isocitrate dehydrogenase (NADP(+)) 1, cytosolic	CTD
908	IFNA1	interferon alpha 1	CTD
909	IGBP1	immunoglobulin binding protein 1	CTD
910	IGF1	insulin like growth factor 1	CTD
911	IGF1R	insulin like growth factor 1 receptor	CTD
912	IGF2	insulin like growth factor 2	CTD
913	IGF2BP1	insulin like growth factor 2 mRNA binding protein 1	CTD
914	IGF2BP3	insulin like growth factor 2 mRNA binding protein 3	CTD
915	IGF2R	insulin like growth factor 2 receptor	CTD
916	IGFALS	insulin like growth factor binding protein acid labile subunit	CTD
917	IL1RAP	interleukin 1 receptor accessory protein	CTD
918	IL1RN	interleukin 1 receptor antagonist	CTD
919	IL6	interleukin 6	CTD
920	INMT	indolethylamine N-methyltransferase	CTD
921	INPP4B	inositol polyphosphate-4-phosphatase type II B	CTD
922	INS-IGF2	INS-IGF2 readthrough	CTD
923	IQGAP1	IQ motif containing GTPase activating protein 1	CTD
924	IQGAP2	IQ motif containing GTPase activating protein 2	CTD
925	IQGAP3	IQ motif containing GTPase activating protein 3	CTD
926	IRF2	interferon regulatory factor 2	CTD
927	IRS1	insulin receptor substrate 1	CTD
928	IRS2	insulin receptor substrate 2	CTD
929	ISG15	ISG15 ubiquitin like modifier	CTD
930	ITIH3	inter-alpha-trypsin inhibitor heavy chain 3	CTD
931	JDP2	Jun dimerization protein 2	CTD
932	JUN	Jun proto-oncogene, AP-1 transcription factor subunit	CTD
933	KBTBD11	kelch repeat and BTB domain containing 11	CTD
934	KCNN2	potassium calcium-activated channel subfamily N member 2	CTD
935	KDM8	lysine demethylase 8	CTD
936	KIAA0101	KIAA0101 ortholog	CTD
937	KIF11	kinesin family member 11	CTD
938	KIF14	kinesin family member 14	CTD
939	KIF15	kinesin family member 15	CTD
940	KIF18A	kinesin family member 18A	CTD
941	KIF18B	kinesin family member 18B	CTD
942	KIF20A	kinesin family member 20A	CTD
943	KIF23	kinesin family member 23	CTD
944	KIF2C	kinesin family member 2C	CTD
945	KIF4A	kinesin family member 4A	CTD
946	KIFC1	kinesin family member C1	CTD
947	KMT2A	lysine methyltransferase 2A	CTD
948	KMT2B	lysine methyltransferase 2B	CTD
949	KMT2C	lysine methyltransferase 2C	CTD
950	KRAS	KRAS proto-oncogene, GTPase	CTD
951	LCAT	lecithin-cholesterol acyltransferase	CTD
952	LETM1	leucine zipper and EF-hand containing transmembrane protein 1	CTD
953	LIFR	LIF receptor alpha	CTD
954	LILRB5	leukocyte immunoglobulin like receptor B5	CTD
955	LINC00221	long intergenic non-protein coding RNA 221	CTD
956	LPA	lipoprotein(a)	CTD
957	LRAT	lecithin retinol acyltransferase	CTD
958	LRRC1	leucine rich repeat containing 1	CTD
959	LYVE1	lymphatic vessel endothelial hyaluronan receptor 1	CTD
960	MAD2L1	mitotic arrest deficient 2 like 1	CTD
961	MAGEA1	MAGE family member A1	CTD
962	MAGEA3	MAGE family member A3	CTD
963	MAGEA6	MAGE family member A6	CTD
964	MAGEC2	MAGE family member C2	CTD
965	MAPT	microtubule associated protein tau	CTD
966	MARCO	macrophage receptor with collagenous structure	CTD
967	MAT1A	methionine adenosyltransferase 1A	CTD
968	MBTPS1	membrane bound transcription factor peptidase, site 1	CTD
969	MBTPS2	membrane bound transcription factor peptidase, site 2	CTD
970	MCM10	minichromosome maintenance 10 replication initiation factor	CTD
971	MCM2	minichromosome maintenance complex component 2	CTD
972	ME1	malic enzyme 1	CTD
973	MECP2	methyl-CpG binding protein 2	CTD
974	MED1	mediator complex subunit 1	CTD
975	MELK	maternal embryonic leucine zipper kinase	CTD
976	MET	MET proto-oncogene, receptor tyrosine kinase	CTD
977	MFSD2A	major facilitator superfamily domain containing 2A	CTD
978	MICA	MHC class I polypeptide-related sequence A	CTD
979	MIR122	microRNA 122	CTD
980	MIR520B	microRNA 520b	CTD
981	MIR539	microRNA 539	CTD
982	MIR615	microRNA 615	CTD
983	MIR885	microRNA 885	CTD
984	MKI67	marker of proliferation Ki-67	CTD
985	MLXIPL	MLX interacting protein like	CTD
986	MMP2	matrix metallopeptidase 2	CTD
987	MMP9	matrix metallopeptidase 9	CTD
988	MOGAT2	monoacylglycerol O-acyltransferase 2	CTD
989	MPO	myeloperoxidase	CTD
990	MRO	maestro	CTD
991	MSH5	mutS homolog 5	CTD
992	MT1A	metallothionein 1A	CTD
993	MT1E	metallothionein 1E	CTD
994	MT1F	metallothionein 1F	CTD
995	MT2A	metallothionein 2A	CTD
996	MTOR	mechanistic target of rapamycin kinase	CTD
997	MVK	mevalonate kinase	CTD
998	MYBL2	MYB proto-oncogene like 2	CTD
999	MYC	MYC proto-oncogene, bHLH transcription factor	CTD
1000	NAT2	N-acetyltransferase 2	CTD
1001	NCAPG	non-SMC condensin I complex subunit G	CTD
1002	NCAPH	non-SMC condensin I complex subunit H	CTD
1003	NDC80	NDC80 kinetochore complex component	CTD
1004	NEIL3	nei like DNA glycosylase 3	CTD
1005	NEK2	NIMA related kinase 2	CTD
1006	NFE2L2	nuclear factor, erythroid 2 like 2	CTD
1007	NFKBIA	NFKB inhibitor alpha	CTD
1008	NKILA	NF-kappaB interacting lncRNA	CTD
1009	NLRC3	NLR family CARD domain containing 3	CTD
1010	NME1	NME/NM23 nucleoside diphosphate kinase 1	CTD
1011	NNMT	nicotinamide N-methyltransferase	CTD
1012	NOTCH3	notch receptor 3	CTD
1013	NR0B2	nuclear receptor subfamily 0 group B member 2	CTD
1014	NR1H2	nuclear receptor subfamily 1 group H member 2	CTD
1015	NR1H4	nuclear receptor subfamily 1 group H member 4	CTD
1016	NUF2	NUF2 component of NDC80 kinetochore complex	CTD
1017	NUSAP1	nucleolar and spindle associated protein 1	CTD
1018	OIT3	oncoprotein induced transcript 3	CTD
1019	OLFML2A	olfactomedin like 2A	CTD
1020	OLFML2B	olfactomedin like 2B	CTD
1021	ORC1	origin recognition complex subunit 1	CTD
1022	PAMR1	peptidase domain containing associated with muscle regeneration 1	CTD
1023	PARK7	Parkinsonism associated deglycase	CTD
1024	PBK	PDZ binding kinase	CTD
1025	PCK1	phosphoenolpyruvate carboxykinase 1	CTD
1026	PDGFB	platelet derived growth factor subunit B	CTD
1027	PDGFRL	platelet derived growth factor receptor like	CTD
1028	PDIA3	protein disulfide isomerase family A member 3	CTD
1029	PDK4	pyruvate dehydrogenase kinase 4	CTD
1030	PGD	phosphogluconate dehydrogenase	CTD
1031	PGK1	phosphoglycerate kinase 1	CTD
1032	PHB	prohibitin	CTD
1033	PHLDA1	pleckstrin homology like domain family A member 1	CTD
1034	PIK3CA	phosphatidylinositol-4,5-bisphosphate 3-kinase catalytic subunit alpha	CTD
1035	PITPNM3	PITPNM family member 3	CTD
1036	PITX1	paired like homeodomain 1	CTD
1037	PKM	pyruvate kinase M1/2	CTD
1038	PKMYT1	protein kinase, membrane associated tyrosine/threonine 1	CTD
1039	PKP1	plakophilin 1	CTD
1040	PLAC8	placenta associated 8	CTD
1041	PLK1	polo like kinase 1	CTD
1042	PLVAP	plasmalemma vesicle associated protein	CTD
1043	PLXDC1	plexin domain containing 1	CTD
1044	PNPT1	polyribonucleotide nucleotidyltransferase 1	CTD
1045	PPARG	peroxisome proliferator activated receptor gamma	CTD
1046	PPP1R1A	protein phosphatase 1 regulatory inhibitor subunit 1A	CTD
1047	PPP4R3C	protein phosphatase 4 regulatory subunit 3C	CTD
1048	PRC1	protein regulator of cytokinesis 1	CTD
1049	PRDX1	peroxiredoxin 1	CTD
1050	PRDX2	peroxiredoxin 2	CTD
1051	PRDX6	peroxiredoxin 6	CTD
1052	PTEN	phosphatase and tensin homolog	CTD
1053	PTGS2	prostaglandin-endoperoxide synthase 2	CTD
1054	PTH1R	parathyroid hormone 1 receptor	CTD
1055	PTK2	protein tyrosine kinase 2	CTD
1056	PTTG1	PTTG1 regulator of sister chromatid separation, securin	CTD
1057	PYCARD	PYD and CARD domain containing	CTD
1058	PYGL	glycogen phosphorylase L	CTD
1059	PZP	PZP alpha-2-macroglobulin like	CTD
1060	RAC1	Rac family small GTPase 1	CTD
1061	RACGAP1	Rac GTPase activating protein 1	CTD
1062	RAD54L	RAD54 like	CTD
1063	RARA	retinoic acid receptor alpha	CTD
1064	RB1	RB transcriptional corepressor 1	CTD
1065	RBMY	RNA binding motif protein, Y chromosome	CTD
1066	RCAN1	regulator of calcineurin 1	CTD
1067	RND3	Rho family GTPase 3	CTD
1068	RNF157	ring finger protein 157	CTD
1069	ROBO1	roundabout guidance receptor 1	CTD
1070	RPS6	ribosomal protein S6	CTD
1071	RPS6KA3	ribosomal protein S6 kinase A3	CTD
1072	RRM1	ribonucleotide reductase catalytic subunit M1	CTD
1073	RRM2	ribonucleotide reductase regulatory subunit M2	CTD
1074	RSPO3	R-spondin 3	CTD
1075	RTP3	receptor transporter protein 3	CTD
1076	RUNX3	runt related transcription factor 3	CTD
1077	SCAP	SREBF chaperone	CTD
1078	SCD	stearoyl-CoA desaturase	CTD
1079	SERPINA1	serpin family A member 1	CTD
1080	SERPINA4	serpin family A member 4	CTD
1081	SFN	stratifin	CTD
1082	SFRP1	secreted frizzled related protein 1	CTD
1083	SHH	sonic hedgehog signaling molecule	CTD
1084	SKA1	spindle and kinetochore associated complex subunit 1	CTD
1085	SKA3	spindle and kinetochore associated complex subunit 3	CTD
1086	SKP2	S-phase kinase associated protein 2	CTD
1087	SLC22A1	solute carrier family 22 member 1	CTD
1088	SLC22A10	solute carrier family 22 member 10	CTD
1089	SLC25A47	solute carrier family 25 member 47	CTD
1090	SLC26A6	solute carrier family 26 member 6	CTD
1091	SLC2A1	solute carrier family 2 member 1	CTD
1092	SLC2A2	solute carrier family 2 member 2	CTD
1093	SLC5A5	solute carrier family 5 member 5	CTD
1094	SLIT2	slit guidance ligand 2	CTD
1095	SOCS2	suppressor of cytokine signaling 2	CTD
1096	SOCS3	suppressor of cytokine signaling 3	CTD
1097	SOD2	superoxide dismutase 2	CTD
1098	SPC25	SPC25 component of NDC80 kinetochore complex	CTD
1099	SPRTN	SprT-like N-terminal domain	CTD
1100	SREBF1	sterol regulatory element binding transcription factor 1	CTD
1101	SREBF2	sterol regulatory element binding transcription factor 2	CTD
1102	SRPX	sushi repeat containing protein X-linked	CTD
1103	SSX1	SSX family member 1	CTD
1104	STAB2	stabilin 2	CTD
1105	STAT1	signal transducer and activator of transcription 1	CTD
1106	STAT4	signal transducer and activator of transcription 4	CTD
1107	STMN1	stathmin 1	CTD
1108	TACC3	transforming acidic coiled-coil containing protein 3	CTD
1109	TAGLN2	transgelin 2	CTD
1110	TALDO1	transaldolase 1	CTD
1111	TATDN1	TatD DNase domain containing 1	CTD
1112	TCF19	transcription factor 19	CTD
1113	TCIM	transcriptional and immune response regulator	CTD
1114	TEDC2	tubulin epsilon and delta complex 2	CTD
1115	TERT	telomerase reverse transcriptase	CTD
1116	TFPI2	tissue factor pathway inhibitor 2	CTD
1117	TGFA	transforming growth factor alpha	CTD
1118	TGFB1	transforming growth factor beta 1	CTD
1119	TGM3	transglutaminase 3	CTD
1120	TH	tyrosine hydroxylase	CTD
1121	THEM4	thioesterase superfamily member 4	CTD
1122	THY1	Thy-1 cell surface antigen	CTD
1123	TICRR	TOPBP1 interacting checkpoint and replication regulator	CTD
1124	TIMD4	T cell immunoglobulin and mucin domain containing 4	CTD
1125	TK1	thymidine kinase 1	CTD
1126	TLR4	toll like receptor 4	CTD
1127	TMEM27	transmembrane protein 27	CTD
1128	TMEM70	transmembrane protein 70	CTD
1129	TNF	tumor necrosis factor	CTD
1130	TNFSF10	TNF superfamily member 10	CTD
1131	TONSL	tonsoku like, DNA repair protein	CTD
1132	TOP2A	DNA topoisomerase II alpha	CTD
1133	TP53	tumor protein p53	CTD
1134	TPX2	TPX2 microtubule nucleation factor	CTD
1135	TRAIP	TRAF interacting protein	CTD
1136	TRIM24	tripartite motif containing 24	CTD
1137	TRIP13	thyroid hormone receptor interactor 13	CTD
1138	TROAP	trophinin associated protein	CTD
1139	TRP53	transformation related protein 53	CTD
1140	TSC1	TSC complex subunit 1	CTD
1141	TSLP	thymic stromal lymphopoietin	CTD
1142	TST	thiosulfate sulfurtransferase	CTD
1143	TTC36	tetratricopeptide repeat domain 36	CTD
1144	TTK	TTK protein kinase	CTD
1145	TYMS	thymidylate synthetase	CTD
1146	UBD	ubiquitin D	CTD
1147	UBE2C	ubiquitin conjugating enzyme E2 C	CTD
1148	UBE2E2	ubiquitin conjugating enzyme E2 E2	CTD
1149	UBE2T	ubiquitin conjugating enzyme E2 T	CTD
1150	UCHL1	ubiquitin C-terminal hydrolase L1	CTD
1151	UHRF1	ubiquitin like with PHD and ring finger domains 1	CTD
1152	UMPS	uridine monophosphate synthetase	CTD
1153	UROC1	urocanate hydratase 1	CTD
1154	USP2	ubiquitin specific peptidase 2	CTD
1155	VASN	vasorin	CTD
1156	VCAM1	vascular cell adhesion molecule 1	CTD
1157	VIPR1	vasoactive intestinal peptide receptor 1	CTD
1158	VSIG4	V-set and immunoglobulin domain containing 4	CTD
1159	WDR62	WD repeat domain 62	CTD
1160	WDR76	WD repeat domain 76	CTD
1161	XAGE1B	X antigen family member 1B	CTD
1162	YAP1	Yes associated protein 1	CTD
1163	YTHDF2	YTH N6-methyladenosine RNA binding protein 2	CTD
1164	ZFP36	ZFP36 ring finger protein	CTD
1165	ZIC2	Zic family member 2	CTD
1166	ZIC4	Zic family member 4	CTD
1167	ZIC5	Zic family member 5	CTD
1168	ZNF23	zinc finger protein 23	CTD
1169	ZWINT	ZW10 interacting kinetochore protein	CTD
1170	Gene name	Protein name	genecards
1171	SRD5A1	Steroid 5 Alpha-Reductase 1	genecards
1172	AKR1B10	Aldo-Keto Reductase Family 1 Member B10	genecards
1173	NR3C1	Nuclear Receptor Subfamily 3 Group C Member 1	genecards
1174	SLC10A1	Solute Carrier Family 10 Member 1	genecards
1175	VDR	Vitamin D Receptor	genecards
1176	TAT	Tyrosine Aminotransferase	genecards
1177	HSD11B2	Hydroxysteroid 11-Beta Dehydrogenase 2	genecards
1178	AR	Androgen Receptor	genecards
1179	ATP1A1	ATPase Na+/K+ Transporting Subunit Alpha 1	genecards
1180	SLC10A2	Solute Carrier Family 10 Member 2	genecards
1181	UGT2B7	UDP Glucuronosyltransferase Family 2 Member B7	genecards
1182	CYP27B1	Cytochrome P450 Family 27 Subfamily B Member 1	genecards
1183	CYP3A4	Cytochrome P450 Family 3 Subfamily A Member 4	genecards
1184	MAPT	Microtubule-associated protein tau	genecards
1185	OPRM1	Opioid Receptor Mu 1	genecards
1186	OPRD1	Opioid Receptor Delta 1	genecards
1187	OPRK1	Opioid Receptor Kappa 1	genecards
1188	MBNL2	Muscleblind Like Splicing Regulator 2	genecards
1189	MBNL3	Muscleblind Like Splicing Regulator 3	genecards
1190	BCHE	Butyrylcholinesterase	genecards
1191	ACHE	Acetylcholinesterase (Cartwright Blood Group)	genecards
1192	ABCB11	ATP Binding Cassette Subfamily B Member 11	genecards
1193	SERPINA6	Serpin Family A Member 6	genecards
1194	G6PD	Glucose-6-Phosphate Dehydrogenase	genecards
1195	GABBR1	Gamma-Aminobutyric Acid Type B Receptor Subunit 1	genecards
1196	GPBAR1	G Protein-Coupled Bile Acid Receptor 1	genecards
1197	NR1H4	Nuclear Receptor Subfamily 1 Group H Member 4	genecards
1198	NR1I3	Nuclear Receptor Subfamily 1 Group I Member 3	genecards
1199	SHBG	Sex Hormone Binding Globulin	genecards
1200	BDKRB2	Bradykinin Receptor B2	genecards
1201	ABCC4	ATP Binding Cassette Subfamily C Member 4	genecards
1202	ST6GAL1	ST6 Beta-Galactoside Alpha-2,6-Sialyltransferase 1	genecards
1203	MMP3	Matrix Metallopeptidase 3	genecards
1204	MMP1	Matrix Metallopeptidase 1	genecards
1205	MMP10	Matrix Metallopeptidase 10	genecards
1206	MMP8	Matrix Metallopeptidase 8	genecards
1207	MMP12	Matrix Metallopeptidase 12	genecards
1208	MMP13	Matrix Metallopeptidase 13	genecards
1209	GFER	Growth Factor, Augmenter Of Liver Regeneration	genecards
1210	ACE	Angiotensin I Converting Enzyme	genecards
1211	ACE2	Angiotensin I Converting Enzyme 2	genecards
1212	ADAM17	ADAM Metallopeptidase Domain 17	genecards
1213	CEL	Carboxyl Ester Lipase	genecards
1214	CYP17A1	Cytochrome P450 Family 17 Subfamily A Member 1	genecards
1215	MMP2	Matrix Metallopeptidase 2	genecards
1216	EIF2AK3	Eukaryotic Translation Initiation Factor 2 Alpha Kinase 3	genecards
1217	CASP3	Caspase 3	genecards
1218	MYB	MYB Proto-Oncogene, Transcription Factor	genecards
1219	PARP1	Poly(ADP-Ribose) Polymerase 1	genecards
1220	IRF3	Interferon Regulatory Factor 3	genecards
1221	CYP3A5	Cytochrome P450 Family 3 Subfamily A Member 5	genecards
1222	TNFRSF10A	TNF Receptor Superfamily Member 10a	genecards
1223	GSK3B	Glycogen Synthase Kinase 3 Beta	genecards
1224	CNR1	Cannabinoid Receptor 1	genecards
1225	ESR1	Estrogen Receptor 1	genecards
1226	ESR2	Estrogen Receptor 2	genecards
1227	CNR2	Cannabinoid Receptor 2	genecards
1228	CA1	Carbonic Anhydrase 1	genecards
1229	CA2	Carbonic Anhydrase 2	genecards
1230	NR3C2	Nuclear Receptor Subfamily 3 Group C Member 2	genecards
1231	SHH	Sonic Hedgehog	genecards
1232	HDAC1	Histone Deacetylase 1	genecards
1233	HDAC3	Histone Deacetylase 3	genecards
1234	HDAC2	Histone Deacetylase 2	genecards
1235	FABP1	Fatty Acid Binding Protein 1	genecards
1236	PGR	Progesterone Receptor	genecards
1237	SLC22A2	Solute Carrier Family 22 Member 2	genecards
1238	SRD5A2	Steroid 5 Alpha-Reductase 2	genecards
1239	HSD17B12	Hydroxysteroid 17-Beta Dehydrogenase 12	genecards
1240	HTR2B	5-Hydroxytryptamine Receptor 2B	genecards
1241	EGFR	Epidermal Growth Factor Receptor	genecards
1242	ERBB2	Erb-B2 Receptor Tyrosine Kinase 2	genecards
1243	ERBB4	Erb-B2 Receptor Tyrosine Kinase 4	genecards
1244	ERBB3	Erb-B2 Receptor Tyrosine Kinase 3	genecards
1245	KLF5	Kruppel Like Factor 5	genecards
1246	CA3	Carbonic Anhydrase 3	genecards
1247	SFRP1	Secreted Frizzled Related Protein 1	genecards
1248	F2R	Coagulation Factor II Thrombin Receptor	genecards
1249	MGLL	Monoglyceride Lipase	genecards
1250	GLB1	Galactosidase Beta 1	genecards
1251	HDAC6	Histone Deacetylase 6	genecards
1252	SLC5A1	Solute Carrier Family 5 Member 1	genecards
