# Supplementary material for: Interpreting the Pharmacological Mechanisms of Huachansu Capsules on Hepatocellular Carcinoma Through Combining Network Pharmacology and Experimental Evaluation
Source: Front Pharmacol. 2020 Apr 3;11:414. doi: 10.3389/fphar.2020.00414 (PMC7145978; doi:10.3389/fphar.2020.00414)
Supplement: Supplementary file 3 [file Table_3.xlsx]

## Sheet: Sheet1
Supplementary Table 3: The detailed information of PPI network
Protein name	Degree
ESR1	30
CASP3	28
EGFR	28
CYP3A4	24
AR	24
ERBB2	18
NR3C1	18
PGR	17
ADAM17	15
MMP2	14
HDAC1	14
ACE	14
CNR1	12
CYP17A1	12
MMP1	12
SHH	12
NR1H4	11
PARP1	10
ERBB3	10
GSK3B	10
OPRM1	10
HDAC6	10
SHBG	10
NR1I3	10
MMP3	9
HDAC2	9
UGT2B7	9
ESR2	9
BDKRB2	9
MMP13	9
MAPT	8
SRD5A2	8
GABBR1	8
NR3C2	8
SLC10A2	8
ACHE	8
MMP10	7
SRD5A1	7
ERBB4	7
CNR2	7
HDAC3	7
VDR	7
OPRD1	6
OPRK1	6
ABCB11	6
GPBAR1	6
SLC10A1	6
SERPINA6	6
ABCC4	6
G6PD	6
CYP3A5	5
MGLL	5
HSD11B2	5
SFRP1	5
KLF5	5
TNFRSF10A	4
MYB	4
IRF3	4
F2R	4
HSD17B12	4
BCHE	4
TAT	4
HTR2B	3
FABP1	3
EIF2AK3	3
ACE2	3
MMP8	3
CYP27B1	2
AKR1B10	2
ATP1A1	2
SLC5A1	2
SLC22A2	2
CEL	1
GLB1	1
CA2	1
MMP12	1
MBNL2
