# Supplementary material for: Interpreting the Pharmacological Mechanisms of Huachansu Capsules on Hepatocellular Carcinoma Through Combining Network Pharmacology and Experimental Evaluation
Source: Front Pharmacol. 2020 Apr 3;11:414. doi: 10.3389/fphar.2020.00414 (PMC7145978; doi:10.3389/fphar.2020.00414)
Supplement: Supplementary file 4 [file Table_4.xlsx]

## Sheet: Sheet1
Supplementay Table 4: The detailed GO information of terms which met the requirements of Count ≥2 and EASE scores ≤0.05.
Category	Term	Count	%	PValue	Genes	List Total	Pop Hits	Pop Total	Fold Enrichment	Bonferroni	Benjamini	FDR
GOTERM_BP_DIRECT	GO:0006351~transcription, DNA-templated	11	0.0971903	1.44508e-05	PGR, VDR, NR1I3, AR, HDAC3, HDAC2, HDAC1, ESR1, NR3C2, ESR2, NR3C1	68	353	12723	5.8304	0.00794515	0.00794515	0.021097
GOTERM_BP_DIRECT	GO:0010870~positive regulation of receptor biosynthetic process	3	0.0265064	0.000404241	HDAC2, HDAC1, HDAC6	68	6	12723	93.5515	0.200034	0.105592	0.588599
GOTERM_BP_DIRECT	GO:0030307~positive regulation of cell growth	4	0.0353419	0.00169107	EGFR, SFRP1, ERBB2, ADAM17	68	45	12723	16.6314	0.607123	0.267593	2.44087
GOTERM_BP_DIRECT	GO:0007187~G-protein coupled receptor signaling pathway, coupled to cyclic nucleotide second messenger	3	0.0265064	0.00205257	OPRM1, OPRK1, OPRD1	68	13	12723	43.1776	0.678315	0.246891	2.95541
GOTERM_BP_DIRECT	GO:0071392~cellular response to estradiol stimulus	3	0.0265064	0.00353054	EGFR, SFRP1, ESR1	68	17	12723	33.0182	0.858054	0.323256	5.03288
GOTERM_BP_DIRECT	GO:0070374~positive regulation of ERK1 and ERK2 cascade	5	0.0441774	0.0051231	OPRM1, EGFR, ERBB4, HTR2B, F2R	68	132	12723	7.08723	0.941294	0.376581	7.22498
GOTERM_BP_DIRECT	GO:0043066~negative regulation of apoptotic process	6	0.0530129	0.00564853	EGFR, CASP3, ERBB4, GSK3B, HTR2B, NR1H4	68	217	12723	5.17335	0.956143	0.360258	7.93783
GOTERM_BP_DIRECT	GO:0043406~positive regulation of MAP kinase activity	3	0.0265064	0.00945398	EGFR, ERBB2, HTR2B	68	28	12723	20.0467	0.994718	0.48078	12.9503
GOTERM_BP_DIRECT	GO:0019233~sensory perception of pain	3	0.0265064	0.01012	OPRM1, OPRK1, OPRD1	68	29	12723	19.3555	0.996356	0.464126	13.801
GOTERM_BP_DIRECT	GO:0032496~response to lipopolysaccharide	4	0.0353419	0.0101375	TNFRSF10A, CYP27B1, ADAM17, F2R	68	85	12723	8.80484	0.996391	0.430185	13.8232
GOTERM_BP_DIRECT	GO:0009822~alkaloid catabolic process	2	0.017671	0.0105048	CYP3A4, CYP3A5	68	2	12723	187.103	0.99706	0.411358	14.2889
GOTERM_BP_DIRECT	GO:0007193~adenylate cyclase-inhibiting G-protein coupled receptor signaling pathway	3	0.0265064	0.0122388	OPRM1, HTR2B, OPRD1	68	32	12723	17.5409	0.998883	0.432468	16.456
GOTERM_BP_DIRECT	GO:0007268~chemical synaptic transmission	4	0.0353419	0.0125582	OPRM1, OPRK1, HTR2B, OPRD1	68	92	12723	8.13491	0.999066	0.415278	16.8496
GOTERM_BP_DIRECT	GO:0046777~protein autophosphorylation	4	0.0353419	0.0165452	EGFR, ERBB2, GSK3B, EIF2AK3	68	102	12723	7.33737	0.9999	0.482015	21.6192
GOTERM_BP_DIRECT	GO:0050679~positive regulation of epithelial cell proliferation	3	0.0265064	0.0187346	EGFR, SFRP1, ERBB2	68	40	12723	14.0327	0.999971	0.501411	24.1287
GOTERM_BP_DIRECT	GO:0031659~positive regulation of cyclin-dependent protein serine/threonine kinase activity involved in G1/S transition of mitotic cell cycle	2	0.017671	0.0209009	EGFR, ADAM17	68	4	12723	93.5515	0.999991	0.517475	26.5379
GOTERM_BP_DIRECT	GO:0032886~regulation of microtubule-based process	2	0.017671	0.0209009	ERBB2, GSK3B	68	4	12723	93.5515	0.999991	0.517475	26.5379
GOTERM_BP_DIRECT	GO:0007200~phospholipase C-activating G-protein coupled receptor signaling pathway	3	0.0265064	0.0224183	OPRM1, HTR2B, F2R	68	44	12723	12.757	0.999996	0.521078	28.1828
GOTERM_BP_DIRECT	GO:0071456~cellular response to hypoxia	3	0.0265064	0.0243632	SFRP1, FABP1, OPRD1	68	46	12723	12.2024	0.999999	0.530643	30.241
GOTERM_BP_DIRECT	GO:0060527~prostate epithelial cord arborization involved in prostate glandular acinus morphogenesis	2	0.017671	0.0260585	SFRP1, ESR1	68	5	12723	74.8412	1	0.535645	31.99
GOTERM_BP_DIRECT	GO:0045893~positive regulation of transcription, DNA-templated	5	0.0441774	0.0302734	AR, SFRP1, ERBB4, ESR2, F2R	68	224	12723	4.1764	1	0.571924	36.1632
GOTERM_BP_DIRECT	GO:0060687~regulation of branching involved in prostate gland morphogenesis	2	0.017671	0.0362935	SFRP1, ESR1	68	7	12723	53.458	1	0.621577	41.7114
GOTERM_BP_DIRECT	GO:0045943~positive regulation of transcription from RNA polymerase I promoter	2	0.017671	0.0362935	ERBB2, EIF2AK3	68	7	12723	53.458	1	0.621577	41.7114
GOTERM_BP_DIRECT	GO:0006983~ER overload response	2	0.017671	0.0362935	GSK3B, EIF2AK3	68	7	12723	53.458	1	0.621577	41.7114
GOTERM_BP_DIRECT	GO:0060346~bone trabecula formation	2	0.017671	0.0362935	SFRP1, MMP2	68	7	12723	53.458	1	0.621577	41.7114
GOTERM_BP_DIRECT	GO:0032461~positive regulation of protein oligomerization	2	0.017671	0.0362935	MMP3, MMP1	68	7	12723	53.458	1	0.621577	41.7114
GOTERM_BP_DIRECT	GO:0043401~steroid hormone mediated signaling pathway	2	0.017671	0.0413712	AR, NR3C2	68	8	12723	46.7757	1	0.653588	46.0384
GOTERM_BP_DIRECT	GO:0007169~transmembrane receptor protein tyrosine kinase signaling pathway	3	0.0265064	0.0434311	ERBB4, ERBB3, ERBB2	68	63	12723	8.90966	1	0.655499	47.7068
GOTERM_BP_DIRECT	GO:0070989~oxidative demethylation	2	0.017671	0.0464226	CYP3A4, CYP3A5	68	9	12723	41.5784	1	0.664891	50.0445
GOTERM_BP_DIRECT	GO:0008202~steroid metabolic process	2	0.017671	0.0464226	CYP17A1, SRD5A1	68	9	12723	41.5784	1	0.664891	50.0445
GOTERM_BP_DIRECT	GO:0010629~negative regulation of gene expression	3	0.0265064	0.049822	PGR, ACE, OPRD1	68	68	12723	8.25454	1	0.676455	52.5825
GOTERM_BP_DIRECT	GO:0042493~response to drug	3	0.0265064	0.049822	SFRP1, ATP1A1, HTR2B	68	68	12723	8.25454	1	0.676455	52.5825
GOTERM_CC_DIRECT	GO:0031012~extracellular matrix	6	0.0530129	0.000133637	MMP10, MMP8, MMP3, MMP13, MMP2, MMP1	69	105	14445	11.9627	0.0122202	0.0122202	0.1459
GOTERM_CC_DIRECT	GO:0005887~integral component of plasma membrane	12	0.106026	0.000464142	OPRM1, TNFRSF10A, CEL, SLC5A1, OPRK1, ADAM17, ATP1A1, SLC10A2, HTR2B, SLC22A2, SLC10A1, OPRD1	69	714	14445	3.51845	0.0418117	0.0211291	0.505901
GOTERM_CC_DIRECT	GO:0016323~basolateral plasma membrane	5	0.0441774	0.000652916	EGFR, ERBB4, ERBB2, ABCC4, ATP1A1	69	84	14445	12.4612	0.0583182	0.01983	0.710993
GOTERM_CC_DIRECT	GO:0009986~cell surface	8	0.0706839	0.000976642	TNFRSF10A, EGFR, CEL, ACHE, SFRP1, ACE2, ADAM17, F2R	69	335	14445	4.99935	0.0859728	0.0222231	1.06181
GOTERM_CC_DIRECT	GO:0030424~axon	4	0.0353419	0.011656	CYP17A1, MAPT, CNR1, HDAC6	69	100	14445	8.37391	0.659947	0.194048	12.0224
GOTERM_CC_DIRECT	GO:0030426~growth cone	3	0.0265064	0.0117544	MAPT, CNR1, GSK3B	69	35	14445	17.9441	0.663048	0.165817	12.1181
GOTERM_CC_DIRECT	GO:0043005~neuron projection	4	0.0353419	0.0136322	OPRM1, MAPT, OPRK1, OPRD1	69	106	14445	7.89992	0.717136	0.165063	13.9252
GOTERM_CC_DIRECT	GO:0005829~cytosol	10	0.0883548	0.0216291	NR1I3, CASP3, HDAC3, G6PD, SFRP1, HDAC1, MAPT, GSK3B, CA2, HDAC6	69	880	14445	2.37895	0.86624	0.222338	21.2496
GOTERM_CC_DIRECT	GO:0016324~apical plasma membrane	4	0.0353419	0.0272403	ERBB2, ADAM17, ATP1A1, SLC10A2	69	138	14445	6.06805	0.921202	0.245967	26.0458
GOTERM_CC_DIRECT	GO:0016580~Sin3 complex	2	0.017671	0.0370542	HDAC2, HDAC1	69	8	14445	52.337	0.969	0.29346	33.8008
GOTERM_CC_DIRECT	GO:0005886~plasma membrane	13	0.114861	0.0374738	KLF5, ACHE, ESR1, BDKRB2, MMP2, HDAC3, ACE, GPBAR1, MAPT, GSK3B, CNR1, ACE2, CA2	69	1454	14445	1.87175	0.970218	0.273445	34.1153
GOTERM_CC_DIRECT	GO:0005615~extracellular space	9	0.0795193	0.0481193	ACE, ACHE, SFRP1, BCHE, SERPINA6, MMP8, ACE2, MMP2, GLB1	69	860	14445	2.19085	0.989295	0.314828	41.6531
GOTERM_MF_DIRECT	GO:0005496~steroid binding	7	0.0618484	2.49e-10	PGR, CYP3A4, AR, SERPINA6, ESR1, ESR2, NR3C1	72	16	12123	73.6641	3.46e-08	3.46e-08	2.93e-07
GOTERM_MF_DIRECT	GO:0004716~receptor signaling protein tyrosine kinase activity	4	0.0353419	6.63e-06	EGFR, ERBB4, ERBB3, ERBB2	72	7	12123	96.2143	0.000921	0.00046	0.00780749
GOTERM_MF_DIRECT	GO:0008270~zinc ion binding	19	0.167874	7.72e-06	AR, MMP8, ESR1, NR3C2, NR3C1, ESR2, MMP3, MMP13, MMP2, MMP1, PGR, VDR, MMP10, NR1I3, ACE, CA2, PARP1, NR1H4, HDAC6	72	966	12123	3.31172	0.00107189	0.000357	0.00909171
GOTERM_MF_DIRECT	GO:0004222~metalloendopeptidase activity	7	0.0618484	1.66e-05	MMP10, MMP8, ADAM17, MMP3, MMP13, MMP2, MMP1	72	93	12123	12.6734	0.00230619	0.000577	0.0195722
GOTERM_MF_DIRECT	GO:0003707~steroid hormone receptor activity	5	0.0441774	0.000219	PGR, VDR, NR1I3, ESR1, NR1H4	72	51	12123	16.5074	0.0300253	0.0060785	0.258115
GOTERM_MF_DIRECT	GO:0032041~NAD-dependent histone deacetylase activity (H3-K14 specific)	3	0.0265065	0.00118558	HDAC3, HDAC2, HDAC1	72	9	12123	56.125	0.152016	0.027108	1.38821
GOTERM_MF_DIRECT	GO:0042923~neuropeptide binding	3	0.0265065	0.00294065	OPRM1, OPRK1, OPRD1	72	14	12123	36.0804	0.33592	0.0568019	3.41089
GOTERM_MF_DIRECT	GO:0004714~transmembrane receptor protein tyrosine kinase activity	3	0.0265065	0.00434524	ERBB4, ERBB3, ERBB2	72	17	12123	29.7132	0.454092	0.0728714	5.00221
GOTERM_MF_DIRECT	GO:0000978~RNA polymerase II core promoter proximal region sequence-specific DNA binding	7	0.0618484	0.00933846	KLF5, PGR, HDAC2, HDAC1, ESR1, NR3C1, MYB	72	309	12123	3.81432	0.728596	0.134896	10.467
GOTERM_MF_DIRECT	GO:1990239~steroid hormone binding	2	0.017671	0.0116795	ATP1A1, NR3C1	72	2	12123	168.375	0.804657	0.150664	12.9287
GOTERM_MF_DIRECT	GO:0003990~acetylcholinesterase activity	2	0.017671	0.0116795	ACHE, BCHE	72	2	12123	168.375	0.804657	0.150664	12.9287
GOTERM_MF_DIRECT	GO:0038052~RNA polymerase II transcription factor activity, estrogen-activated sequence-specific DNA binding	2	0.017671	0.0116795	ESR1, ESR2	72	2	12123	168.375	0.804657	0.150664	12.9287
GOTERM_MF_DIRECT	GO:0038181~bile acid receptor activity	2	0.017671	0.0116795	GPBAR1, NR1H4	72	2	12123	168.375	0.804657	0.150664	12.9287
GOTERM_MF_DIRECT	GO:0008144~drug binding	3	0.0265065	0.0168127	ACE, SFRP1, HTR2B	72	34	12123	14.8566	0.90528	0.192859	18.1112
GOTERM_MF_DIRECT	GO:0008241~peptidyl-dipeptidase activity	2	0.017671	0.0174686	ACE, ACE2	72	3	12123	112.25	0.913672	0.184646	18.7527
GOTERM_MF_DIRECT	GO:0004949~cannabinoid receptor activity	2	0.017671	0.0174686	CNR1, CNR2	72	3	12123	112.25	0.913672	0.184646	18.7527
GOTERM_MF_DIRECT	GO:0043565~sequence-specific DNA binding	7	0.0618484	0.0175355	PGR, VDR, NR1I3, AR, ESR1, NR3C2, NR3C1	72	355	12123	3.32007	0.914485	0.172345	18.8179
GOTERM_MF_DIRECT	GO:0020037~heme binding	4	0.0353419	0.0197007	CYP3A4, CYP3A5, CYP17A1, CYP27B1	72	98	12123	6.87245	0.93707	0.179263	20.9013
GOTERM_MF_DIRECT	GO:0004887~thyroid hormone receptor activity	2	0.017671	0.0232244	NR1I3, NR1H4	72	4	12123	84.1875	0.961851	0.195674	24.1876
GOTERM_MF_DIRECT	GO:0008508~bile acid:sodium symporter activity	2	0.017671	0.0232244	SLC10A2, SLC10A1	72	4	12123	84.1875	0.961851	0.195674	24.1876
GOTERM_MF_DIRECT	GO:0001077~transcriptional activator activity, RNA polymerase II core promoter proximal region sequence-specific binding	5	0.0441774	0.0282496	KLF5, PGR, ESR1, NR3C1, NR1H4	72	197	12123	4.27348	0.981375	0.220382	28.6584
GOTERM_MF_DIRECT	GO:0034056~estrogen response element binding	2	0.017671	0.0289469	ESR1, ESR2	72	5	12123	67.35	0.983143	0.213511	29.2593
GOTERM_MF_DIRECT	GO:0005506~iron ion binding	4	0.0353419	0.0291619	CYP3A4, CYP3A5, CYP17A1, CYP27B1	72	114	12123	5.90789	0.983654	0.204308	29.4437
GOTERM_MF_DIRECT	GO:0016712~oxidoreductase activity, acting on paired donors, with incorporation or reduction of molecular oxygen, reduced flavin or flavoprotein as one donor, and incorporation of one atom of oxygen	2	0.017671	0.0346364	CYP3A4, CYP3A5	72	6	12123	56.125	0.992552	0.227316	33.9922
GOTERM_MF_DIRECT	GO:0000980~RNA polymerase II distal enhancer sequence-specific DNA binding	3	0.0265065	0.0397988	HDAC2, HDAC1, NR1H4	72	54	12123	9.35417	0.996465	0.24592	38.034
