# Supplementary material for: Interpreting the Pharmacological Mechanisms of Huachansu Capsules on Hepatocellular Carcinoma Through Combining Network Pharmacology and Experimental Evaluation
Source: Front Pharmacol. 2020 Apr 3;11:414. doi: 10.3389/fphar.2020.00414 (PMC7145978; doi:10.3389/fphar.2020.00414)
Supplement: Supplementary file 5 [file Table_5.xlsx]

## Sheet: Sheet1
Supplementay Table 5: The detailed pathway information of HCSCs in HCC.
Category	Term	Count	%	PValue	Genes	List Total	Pop Hits	Pop Total	Fold Enrichment	Bonferroni	Benjamini	FDR
KEGG_PATHWAY	ptr00140:Steroid hormone biosynthesis	8	0.0706839	2.94849e-07	CYP3A4, CYP3A5, CYP17A1, HSD17B12, HSD11B2, SRD5A1, SRD5A2, UGT2B7	65	50	6946	17.0978	4.54058e-05	4.54058e-05	0.000353701
KEGG_PATHWAY	ptr04976:Bile secretion	8	0.0706839	2.04822e-06	ABCB11, SLC5A1, ABCC4, ATP1A1, CA2, SLC10A2, NR1H4, SLC10A1	65	66	6946	12.9529	0.000315376	0.000157701	0.00245702
KEGG_PATHWAY	ptr04080:Neuroactive ligand-receptor interaction	10	0.0883548	0.000747249	OPRM1, CNR1, OPRK1, CNR2, GABBR1, BDKRB2, NR3C1, HTR2B, F2R, OPRD1	65	270	6946	3.95783	0.10874	0.0376462	0.892727
KEGG_PATHWAY	ptr04915:Estrogen signaling pathway	6	0.0530129	0.00173628	OPRM1, EGFR, ESR1, GABBR1, ESR2, MMP2	65	95	6946	6.74915	0.234801	0.0647158	2.06307
KEGG_PATHWAY	ptr05200:Pathways in cancer	11	0.0971903	0.00285825	EGFR, AR, CASP3, HDAC2, ERBB2, GSK3B, BDKRB2, MMP2, SHH, MMP1, F2R	65	392	6946	2.99867	0.356479	0.0843858	3.37539
KEGG_PATHWAY	ptr04020:Calcium signaling pathway	7	0.0618484	0.00585545	EGFR, ERBB4, ERBB3, ERBB2, BDKRB2, HTR2B, F2R	65	179	6946	4.17894	0.595211	0.139921	6.80242
KEGG_PATHWAY	ptr05219:Bladder cancer	4	0.0353419	0.00619771	EGFR, ERBB2, MMP2, MMP1	65	41	6946	10.4255	0.616117	0.127833	7.1866
KEGG_PATHWAY	ptr04961:Endocrine and other factor-regulated calcium reabsorption	4	0.0353419	0.00755085	VDR, ESR1, ATP1A1, BDKRB2	65	44	6946	9.71469	0.688776	0.13576	8.69127
KEGG_PATHWAY	ptr04012:ErbB signaling pathway	5	0.0441774	0.00791624	EGFR, ERBB4, ERBB3, ERBB2, GSK3B	65	86	6946	6.21288	0.705934	0.127153	9.09373
KEGG_PATHWAY	ptr05215:Prostate cancer	5	0.0441774	0.00891747	EGFR, AR, ERBB2, GSK3B, SRD5A2	65	89	6946	6.00346	0.748283	0.128853	10.1882
KEGG_PATHWAY	ptr05205:Proteoglycans in cancer	7	0.0618484	0.0103671	EGFR, CASP3, ERBB4, ERBB3, ERBB2, ESR1, MMP2	65	202	6946	3.70312	0.799085	0.135754	11.7515
KEGG_PATHWAY	ptr04919:Thyroid hormone signaling pathway	5	0.0441774	0.0211561	HDAC3, HDAC2, GSK3B, ESR1, ATP1A1	65	115	6946	4.64615	0.962858	0.239985	22.6254
KEGG_PATHWAY	ptr04917:Prolactin signaling pathway	4	0.0353419	0.0263655	CYP17A1, GSK3B, ESR1, ESR2	65	70	6946	6.10637	0.98367	0.271321	27.4233
KEGG_PATHWAY	ptr04960:Aldosterone-regulated sodium reabsorption	3	0.0265064	0.0497889	NR3C2, HSD11B2, ATP1A1	65	39	6946	8.22012	0.999616	0.429808	45.8087
